# Supplementary material for: Impact of Clonorchis sinensis infection on long-term survival after curative resection for hepatocellular carcinoma: A multicenter cohort study
Source: PLoS Negl Trop Dis. 2025 Sep 4;19(9):e0013441. doi: 10.1371/journal.pntd.0013441 (PMC12419606; doi:10.1371/journal.pntd.0013441)
Supplement: S1 Data — The fully de-identified minimal dataset necessary to replicate the study’s findings. (CSV) [file pntd.0013441.s001.csv]

ID	Clonorchis sinensis	Age	Gender	HBsAg	BCLC_group	WBC_group	PLT_group	Neu_group	Lym_group	Eos_group	ALB_group	AST_group	ALT_group	TBil_group	AFP_group	Liver_cirrhosis	cancer_embolus	Number_of_tumors	Tumor_size	Capsule_of_tumor	Edmonson_group	MVI	RFS	RFSstat	OS	OSstat	Diag_Imaging	Diag_ELISA	Diag_Pathology	Diag_Stool
NA	0	0	0	1	2	0	0	1	0	1	0	1	1	0	1	0	0	1	0	0	1	0	1.366666667	1	55	1	0	0	0	0
NA	0	1	1	1	1	0	0	0	1	1	1	1	1	1	1	1	1	2	0	1	2	0	1.4	0	22	1	0	0	0	0
NA	0	0	1	1	1	0	0	1	1	0	0	1	0	0	2	1	1	2	1	0	2	0	1.433333333	0	21	1	0	0	0	0
NA	0	1	1	0	1	0	0	0	1	0	0	1	1	1	1	1	0	1	0	1	1	0	1.466666667	0	3	1	0	0	0	0
NA	0	1	1	0	1	0	0	1	1	1	0	0	1	0	2	1	0	1	1	1	1	0	1.466666667	1	78	0	0	0	0	0
NA	0	0	1	0	1	0	0	1	1	0	0	1	0	0	2	1	0	1	1	1	1	0	1.533333333	1	12	1	0	0	0	0
NA	0	1	1	1	1	0	0	0	1	1	0	0	0	0	1	0	0	1	1	1	1	0	1.533333333	0	67	0	0	0	0	0
NA	0	0	1	1	1	0	0	1	0	0	1	1	0	0	2	1	0	2	0	1	2	0	1.566666667	0	72	0	0	0	0	0
NA	0	1	0	1	1	0	0	0	0	0	0	0	0	0	1	1	0	1	0	1	1	0	1.6	0	3	1	0	0	0	0
NA	0	0	1	1	2	0	0	0	1	0	0	1	1	0	1	0	0	2	1	1	1	0	1.6	1	11	1	0	0	0	0
NA	0	1	1	0	1	1	1	0	0	0	0	1	1	0	1	1	0	2	1	0	1	0	1.6	0	41	1	0	0	0	0
NA	0	0	1	0	2	0	0	0	1	1	1	0	1	0	1	0	0	1	0	0	2	0	1.6	0	65	0	0	0	0	0
NA	0	1	1	1	1	0	0	1	1	1	1	1	1	0	1	1	0	2	0	1	1	0	1.6	1	78	0	0	0	0	0
NA	0	0	1	1	1	0	0	0	0	0	0	1	0	0	2	1	1	1	1	1	1	0	1.6	1	84	1	0	0	0	0
NA	0	0	1	1	1	0	0	1	0	1	0	0	0	0	1	1	0	1	0	0	1	0	1.6	1	90	0	0	0	0	0
NA	0	0	1	1	1	0	0	1	0	1	0	0	1	0	1	1	0	1	0	1	1	0	1.633333333	0	10	1	0	0	0	0
NA	0	0	1	1	1	0	0	1	1	0	0	0	0	0	2	1	0	1	0	1	1	0	1.633333333	0	37	0	0	0	0	0
NA	0	1	1	1	1	0	0	1	0	0	0	1	1	0	1	1	1	1	0	0	1	0	1.633333333	1	88	0	0	0	0	0
NA	0	0	1	1	1	0	0	0	0	0	0	0	0	0	2	0	0	1	1	1	1	0	1.666666667	0	28	1	0	0	0	0
NA	0	0	1	1	1	1	0	1	0	0	0	1	0	0	2	1	1	2	1	1	2	0	1.666666667	0	77	0	0	0	0	0
NA	0	0	1	1	1	0	1	1	0	0	0	0	0	1	1	1	0	2	0	1	2	0	1.7	1	22	1	0	0	0	0
NA	0	0	1	1	2	0	0	0	0	1	0	1	0	0	2	0	0	1	0	1	1	0	45	0	45	0	0	0	0	0
NA	0	0	1	1	2	0	0	0	0	1	0	1	0	0	2	0	0	1	1	1	2	0	1.7	0	92	0	0	0	0	0
NA	0	0	1	1	2	0	0	1	1	1	0	0	0	0	1	1	0	1	1	1	2	0	1.733333333	1	10	1	0	0	0	0
NA	0	0	1	1	2	0	0	0	1	1	0	1	0	0	1	0	0	2	0	1	2	0	38	0	38	1	0	0	0	0
NA	0	0	1	1	2	0	0	0	0	1	0	1	0	0	1	1	1	1	1	1	2	0	1.766666667	0	58	0	0	0	0	0
NA	0	1	0	0	1	0	0	1	0	1	0	1	0	1	2	1	0	1	1	1	2	0	1.766666667	0	79	1	0	0	0	0
NA	0	1	0	1	2	0	0	1	1	0	1	0	0	0	1	1	0	1	1	1	1	0	1.8	0	43	0	0	0	0	0
NA	0	1	0	1	2	0	0	0	1	0	0	1	0	0	1	0	0	1	1	1	2	0	1.8	0	84	1	0	0	0	0
NA	0	0	1	1	1	0	0	1	0	0	0	0	0	1	1	0	0	1	0	1	1	0	22	0	88	0	0	0	0	0
NA	0	0	0	1	1	0	0	1	0	0	0	1	1	0	1	0	0	1	1	1	1	0	46	0	110	0	0	0	0	0
NA	0	0	1	0	1	0	0	0	0	0	0	0	0	0	1	1	0	1	0	1	2	0	48	0	48	0	0	0	0	0
NA	0	0	1	1	1	0	1	0	0	0	0	1	1	0	1	0	0	1	0	1	2	0	109	0	109	0	0	0	0	0
NA	0	0	1	0	1	0	0	1	1	0	0	1	1	1	1	0	0	2	0	0	2	0	62	0	62	0	0	0	0	0
NA	0	0	1	1	1	0	0	0	1	1	0	0	0	0	1	1	0	1	0	1	1	0	1.933333333	0	66	0	0	0	0	0
NA	0	1	1	1	2	0	0	0	1	0	0	0	0	0	1	0	0	1	0	1	2	0	1.933333333	1	92	0	0	0	0	0
NA	0	1	1	1	1	0	0	0	1	0	1	0	1	0	2	1	0	1	1	1	2	0	2	1	39	1	0	0	0	0
NA	0	0	1	1	1	0	0	1	1	1	0	0	1	1	1	1	0	1	0	0	1	0	2.033333333	0	81	0	0	0	0	0
NA	0	0	1	1	1	0	0	0	0	1	0	0	0	1	2	1	0	1	1	1	2	0	2.033333333	1	105	0	0	0	0	0
NA	0	0	1	0	2	0	0	1	0	1	1	0	0	0	2	0	0	1	1	0	1	0	2.066666667	1	2	1	0	0	0	0
NA	0	0	1	1	2	0	0	1	1	1	0	0	0	0	2	0	0	1	1	1	2	0	2.066666667	1	44	1	0	0	0	0
NA	0	1	1	0	1	0	0	1	1	1	0	0	0	0	2	1	0	1	0	1	2	0	2.1	0	122	0	0	0	0	0
NA	0	0	1	1	1	0	0	1	1	1	0	1	0	1	2	0	0	2	1	0	2	0	2.133333333	0	2	0	0	0	0	0
NA	0	1	1	1	2	0	0	1	0	0	0	0	0	0	1	1	0	1	0	1	2	0	2.133333333	1	70	1	0	0	0	0
NA	0	1	1	1	1	0	0	1	1	1	0	0	0	0	1	1	0	1	1	1	1	0	2.133333333	0	91	0	0	0	0	0
NA	0	0	0	1	1	0	0	0	0	1	0	1	1	1	2	0	0	1	0	0	1	0	2.133333333	0	108	0	0	0	0	0
NA	0	0	1	1	1	0	0	0	0	1	0	0	0	0	1	1	0	2	0	1	1	0	2.166666667	0	71	0	0	0	0	0
NA	0	0	1	1	1	0	0	0	1	0	0	0	1	0	1	0	1	1	1	1	2	0	2.2	0	82	0	0	0	0	0
NA	0	0	1	1	2	0	0	1	0	1	0	0	0	0	2	1	0	1	1	0	2	0	2.233333333	1	6	1	0	0	0	0
NA	0	0	1	1	2	1	0	1	1	1	0	0	0	0	1	0	0	1	1	1	2	0	2.266666667	0	18	1	0	0	0	0
NA	0	0	1	1	1	0	0	0	1	0	0	1	1	1	1	1	0	1	1	1	1	0	2.3	0	18	1	0	0	0	0
NA	0	1	1	1	1	0	0	0	0	0	0	1	1	0	1	1	1	2	1	1	1	0	2.3	0	71	0	0	0	0	0
NA	0	0	1	1	1	0	0	1	0	0	0	1	0	0	2	0	1	1	1	0	2	0	2.333333333	0	67	0	0	0	0	0
NA	0	0	1	1	1	0	0	0	0	0	0	0	0	1	2	1	0	2	1	0	1	0	2.333333333	0	72	0	0	0	0	0
NA	0	0	1	1	1	0	0	0	1	0	0	0	0	0	2	1	0	1	0	1	1	0	2.333333333	0	114	0	0	0	0	0
NA	0	0	1	1	1	0	0	0	1	0	0	0	1	0	2	0	0	1	0	1	1	0	2.366666667	0	35	0	0	0	0	0
NA	0	1	1	1	1	0	0	0	0	0	0	0	0	0	2	1	0	1	1	1	2	0	2.4	0	111	0	0	0	0	0
NA	0	0	1	1	1	1	0	1	0	0	0	0	0	1	1	0	0	1	0	1	1	0	2.6	0	35	0	0	0	0	0
NA	0	0	1	1	2	0	0	0	0	1	1	1	1	0	1	0	0	2	0	1	2	0	2.666666667	1	5	1	0	0	0	0
NA	0	0	1	1	1	1	1	0	0	0	0	0	0	0	1	0	0	1	0	0	1	0	2.766666667	1	30	1	0	0	0	0
NA	0	0	0	1	1	0	0	0	0	0	0	0	0	0	1	1	0	1	0	0	1	0	2.8	0	78	0	0	0	0	0
NA	0	0	1	1	2	0	0	0	1	0	0	0	0	0	1	0	0	1	0	0	2	0	2.833333333	1	68	1	0	0	0	0
NA	0	0	1	1	1	0	0	1	0	0	0	1	1	0	2	0	0	2	1	1	2	0	2.866666667	1	51	1	0	0	0	0
NA	0	0	1	1	1	0	1	0	0	0	1	1	1	0	2	0	0	1	0	1	1	0	2.9	0	7	0	0	0	0	0
NA	0	1	1	1	1	0	0	0	0	1	1	0	0	0	1	1	0	1	0	1	1	0	2.9	0	54	0	0	0	0	0
NA	0	0	1	0	2	0	0	1	0	0	1	0	0	0	1	0	0	1	0	1	1	0	2.9	1	85	1	0	0	0	0
NA	0	0	1	1	1	0	0	0	0	0	0	0	0	0	1	0	0	1	0	0	1	0	2.9	0	88	0	0	0	0	0
NA	0	0	1	1	1	0	0	0	0	1	0	1	0	1	2	0	0	1	0	1	1	0	2.933333333	0	109	0	0	0	0	0
NA	0	0	1	1	1	0	0	0	1	0	0	1	1	0	1	1	0	2	1	1	2	0	2.966666667	1	6	1	0	0	0	0
NA	0	0	1	1	2	0	0	1	0	0	0	1	0	0	2	1	1	2	0	0	1	0	2.966666667	1	25	1	0	0	0	0
NA	0	0	1	1	2	0	0	0	0	0	0	0	0	0	2	0	0	1	1	0	2	0	3	1	61	1	0	0	0	0
NA	0	0	0	1	1	1	0	0	1	0	0	1	0	0	2	1	0	2	0	0	2	0	3.033333333	1	89	0	0	0	0	0
NA	0	0	1	1	1	0	0	0	1	1	0	1	1	0	2	0	0	2	0	0	2	0	3.1	0	84	0	0	0	0	0
NA	0	0	1	1	1	0	0	1	0	1	0	0	1	0	1	1	0	2	0	1	1	0	3.133333333	0	86	0	0	0	0	0
NA	0	0	1	1	2	0	0	1	0	1	0	0	0	0	2	0	0	1	1	1	1	0	3.166666667	0	116	0	0	0	0	0
NA	0	0	1	1	2	0	0	0	0	1	0	1	0	0	2	0	0	1	1	1	2	0	3.2	0	95	0	0	0	0	0
NA	0	0	1	1	1	0	0	1	0	0	0	0	0	0	1	1	0	2	0	1	2	0	3.233333333	1	6	1	0	0	0	0
NA	0	0	1	1	1	0	0	0	1	0	0	0	0	0	1	0	0	1	1	0	1	0	3.233333333	0	88	0	0	0	0	0
NA	0	0	1	1	1	0	0	0	1	0	0	0	0	0	1	1	0	2	0	0	2	0	3.233333333	1	116	0	0	0	0	0
NA	0	0	0	0	1	0	0	1	0	1	0	1	1	0	2	0	0	2	1	1	2	0	3.4	1	10	1	0	0	0	0
NA	0	0	0	1	2	0	0	0	0	1	0	1	1	0	1	1	0	2	0	1	2	0	3.433333333	1	85	0	0	0	0	0
NA	0	0	1	0	1	0	0	1	0	0	0	1	1	1	1	1	1	2	0	1	2	0	3.433333333	0	90	0	0	0	0	0
NA	0	0	1	1	2	0	0	1	1	1	0	0	0	0	1	1	0	1	0	1	2	0	3.466666667	1	44	1	0	0	0	0
NA	0	0	1	1	1	1	1	0	0	0	0	1	0	0	2	0	0	1	1	1	1	0	3.466666667	0	87	0	0	0	0	0
NA	0	0	1	1	1	0	0	0	0	1	0	0	0	0	2	0	0	1	1	0	1	0	3.466666667	0	89	0	0	0	0	0
NA	0	0	1	1	2	0	0	0	0	1	1	0	1	0	2	1	0	1	1	1	1	0	3.566666667	1	25	1	0	0	0	0
NA	0	0	1	1	2	0	0	1	0	0	0	1	1	1	2	1	0	2	1	0	2	0	3.6	1	10	1	0	0	0	0
NA	0	1	0	1	2	1	1	0	0	0	1	0	0	0	2	0	0	1	1	1	2	0	3.6	1	87	0	0	0	0	0
NA	0	0	1	1	1	0	0	0	1	1	0	1	0	0	1	1	1	1	1	1	1	0	3.666666667	0	81	0	0	0	0	0
NA	0	0	1	1	1	0	0	1	1	0	0	0	0	0	1	0	0	1	1	1	1	0	3.733333333	1	9	1	0	0	0	0
NA	0	1	1	0	1	0	1	0	0	1	1	0	0	0	1	0	0	1	0	1	1	0	3.733333333	0	56	1	0	0	0	0
NA	0	0	0	1	1	1	0	0	1	0	0	0	0	0	1	1	0	2	0	1	1	0	3.766666667	0	66	0	0	0	0	0
NA	0	0	1	1	2	1	0	0	1	0	0	1	0	0	1	0	0	2	0	0	2	0	3.766666667	0	122	0	0	0	0	0
NA	0	1	1	0	1	0	0	0	1	0	0	1	1	0	1	1	1	1	1	1	1	0	3.8	1	14	1	0	0	0	0
NA	0	0	1	1	2	0	0	0	0	1	0	0	0	1	1	1	0	2	0	1	1	0	3.966666667	1	20	1	0	0	0	0
NA	0	0	1	1	1	0	1	1	1	1	1	1	0	0	2	1	0	1	1	0	1	0	3.966666667	0	71	0	0	0	0	0
NA	0	0	1	1	2	0	0	0	1	0	0	0	0	0	1	0	0	1	1	1	1	0	4	0	78	0	0	0	0	0
NA	0	1	1	1	1	0	0	0	0	1	1	0	0	0	2	1	1	2	0	1	2	0	4	0	85	0	0	0	0	0
NA	0	0	1	1	2	0	0	0	1	1	0	1	0	1	1	1	0	2	0	0	1	0	4.066666667	0	91	0	0	0	0	0
NA	0	0	1	1	1	0	0	1	0	0	0	1	0	0	2	0	0	1	1	1	2	0	4.1	0	118	0	0	0	0	0
NA	0	0	1	1	1	0	0	1	1	0	0	1	0	0	2	0	0	1	0	1	2	0	4.2	1	10	1	0	0	0	0
NA	0	0	1	1	2	0	0	0	1	1	0	0	0	0	2	0	0	2	1	1	1	0	4.266666667	1	96	0	0	0	0	0
NA	0	0	1	1	2	1	0	0	0	0	0	0	0	0	1	0	0	1	0	1	1	0	4.366666667	1	10	1	0	0	0	0
NA	0	0	1	1	1	0	0	1	0	1	0	0	0	0	1	0	0	1	0	1	1	0	4.366666667	0	80	0	0	0	0	0
NA	0	0	1	1	1	1	0	0	0	0	0	1	0	0	1	1	0	2	1	0	1	0	4.4	1	35	1	0	0	0	0
NA	0	0	1	1	1	0	0	0	0	1	0	0	0	1	2	1	0	1	1	0	2	0	4.5	1	17	1	0	0	0	0
NA	0	0	1	1	2	0	0	1	1	1	0	1	1	0	2	0	0	1	1	1	2	0	4.633333333	1	65	0	0	0	0	0
NA	0	0	0	1	1	0	0	0	1	0	0	1	1	0	2	0	0	1	1	1	2	0	4.633333333	0	71	0	0	0	0	0
NA	0	1	1	0	1	0	0	1	1	1	0	0	0	1	1	1	0	2	0	1	2	0	4.633333333	0	85	0	0	0	0	0
NA	0	0	0	1	1	0	0	0	0	0	0	0	1	0	1	0	0	1	1	1	1	0	4.666666667	0	84	0	0	0	0	0
NA	0	1	0	1	1	0	0	0	1	1	0	1	1	1	2	1	0	1	1	1	1	0	4.666666667	0	97	0	0	0	0	0
NA	0	0	1	1	2	0	0	1	1	1	0	1	1	0	2	1	0	1	0	0	1	0	4.7	1	26	1	0	0	0	0
NA	0	0	1	1	1	0	0	0	0	0	0	0	0	0	2	0	0	1	0	1	1	0	4.866666667	0	48	0	0	0	0	0
NA	0	0	1	1	2	0	0	0	1	1	0	0	1	1	2	1	0	1	0	0	1	0	5	1	59	1	0	0	0	0
NA	0	0	1	1	1	0	1	0	0	0	0	0	1	1	1	0	0	1	0	1	1	0	5.1	0	19	0	0	0	0	0
NA	0	0	1	1	1	0	0	0	0	0	0	1	0	0	2	1	0	1	1	1	2	0	5.133333333	1	12	0	0	0	0	0
NA	0	0	1	1	1	0	0	1	1	1	0	1	1	0	2	0	1	1	1	0	2	0	5.133333333	1	14	1	0	0	0	0
NA	0	0	1	0	1	0	0	0	0	0	0	0	0	1	1	1	0	1	0	1	2	0	5.2	0	76	0	0	0	0	0
NA	0	0	1	1	1	0	0	0	1	1	0	0	0	1	1	1	0	2	1	1	1	0	5.233333333	0	46	0	0	0	0	0
NA	0	0	1	1	2	0	0	0	0	0	0	1	1	0	1	0	0	1	1	1	1	0	5.233333333	1	53	1	0	0	0	0
NA	0	0	1	1	2	0	0	0	1	1	0	1	1	0	1	1	0	1	0	1	2	0	5.366666667	1	7	1	0	0	0	0
NA	0	0	1	1	1	0	0	0	0	0	0	1	0	0	2	0	0	1	1	1	2	0	5.433333333	0	91	0	0	0	0	0
NA	0	0	1	1	1	0	0	0	0	0	0	1	1	0	1	0	0	1	1	1	1	0	5.5	0	116	0	0	0	0	0
NA	0	0	1	0	1	0	0	0	1	0	0	0	1	0	1	1	0	1	0	1	2	0	5.733333333	0	19	0	0	0	0	0
NA	0	0	0	1	2	0	0	0	1	1	1	1	0	0	2	0	1	1	1	1	2	0	5.766666667	1	6	0	0	0	0	0
NA	0	0	0	1	1	0	0	1	0	0	1	1	0	0	2	0	1	1	1	1	1	0	5.766666667	1	48	1	0	0	0	0
NA	0	1	1	1	1	0	0	0	0	0	0	1	0	0	2	0	0	2	1	1	2	0	5.766666667	1	76	0	0	0	0	0
NA	0	0	1	1	2	0	1	0	0	1	0	1	1	0	1	1	0	1	0	0	1	0	5.9	0	38	0	0	0	0	0
NA	0	0	0	1	1	0	0	1	0	1	0	1	0	1	1	0	0	1	1	1	2	0	5.9	0	86	0	0	0	0	0
NA	0	0	1	1	2	0	0	0	1	0	0	1	0	0	2	0	0	1	1	1	1	0	5.966666667	0	47	1	0	0	0	0
NA	0	1	1	1	1	0	0	0	0	0	0	1	1	0	1	0	0	1	1	1	1	0	6	0	7	0	0	0	0	0
NA	0	0	1	1	1	0	0	0	0	0	0	1	1	0	1	0	0	1	0	0	1	0	6	0	23	1	0	0	0	0
NA	0	1	1	1	1	0	1	0	1	0	1	0	0	0	1	1	0	1	0	1	1	0	6.066666667	0	41	0	0	0	0	0
NA	0	0	0	1	1	0	0	0	1	0	0	0	0	0	2	1	1	1	0	1	2	0	6.066666667	1	48	1	0	0	0	0
NA	0	0	0	1	2	0	0	0	0	0	0	0	0	0	1	0	0	1	1	1	1	0	6.266666667	1	10	1	0	0	0	0
NA	0	1	1	1	1	0	0	0	1	1	0	1	1	0	1	1	1	1	0	1	1	0	6.333333333	0	92	0	0	0	0	0
NA	0	0	1	1	1	0	0	0	1	0	0	0	0	0	2	1	0	1	1	1	2	0	6.4	0	73	0	0	0	0	0
NA	0	1	1	1	1	0	0	0	0	0	0	1	0	0	2	1	0	2	1	1	2	0	6.433333333	0	85	0	0	0	0	0
NA	0	0	1	1	2	0	0	0	0	0	0	1	1	1	2	0	0	1	1	1	2	0	6.5	1	58	1	0	0	0	0
NA	0	0	1	1	1	0	0	1	0	1	0	0	0	0	1	0	1	2	0	1	1	0	6.533333333	0	70	0	0	0	0	0
NA	0	0	1	1	1	0	0	0	1	0	0	0	0	0	1	1	0	2	1	1	2	0	6.566666667	0	8	0	0	0	0	0
NA	0	0	1	1	2	0	0	0	0	1	0	0	0	0	2	1	0	2	0	0	2	0	6.6	1	14	0	0	0	0	0
NA	0	0	1	1	1	0	0	1	1	0	0	0	0	0	2	0	0	1	0	0	2	0	6.633333333	0	80	0	0	0	0	0
NA	0	0	1	1	2	0	0	1	1	0	0	1	0	0	1	1	0	2	0	0	2	0	6.666666667	1	26	1	0	0	0	0
NA	0	1	0	1	1	0	0	0	0	0	0	0	0	1	1	1	0	2	0	1	2	0	6.7	0	83	0	0	0	0	0
NA	0	0	1	1	1	0	0	0	1	0	0	1	1	1	1	0	0	1	1	0	1	0	6.9	1	100	0	0	0	0	0
NA	0	0	0	0	2	0	0	0	1	1	0	1	1	0	2	1	0	2	0	1	1	0	7	0	118	0	0	0	0	0
NA	0	0	1	0	1	1	1	0	1	0	1	1	1	1	2	0	1	1	1	1	1	0	7.2	1	32	1	0	0	0	0
NA	0	1	1	0	1	0	0	0	0	1	0	1	1	0	2	1	1	1	0	1	1	0	7.266666667	1	34	1	0	0	0	0
NA	0	0	1	1	2	0	0	0	0	0	0	1	1	0	1	1	0	1	1	1	2	0	7.433333333	0	81	0	0	0	0	0
NA	0	0	1	1	2	0	0	1	0	0	0	1	0	1	2	1	0	1	0	1	1	0	7.6	0	56	0	0	0	0	0
NA	0	0	0	1	1	0	0	0	0	0	0	1	1	0	2	1	0	1	1	1	2	0	7.9	1	93	0	0	0	0	0
NA	0	1	1	0	1	0	0	0	1	0	0	0	0	1	1	0	0	2	1	1	1	0	8	0	16	1	0	0	0	0
NA	0	1	1	0	1	0	0	1	1	1	0	0	0	0	1	0	0	1	1	1	1	0	8	1	19	1	0	0	0	0
NA	0	0	1	1	2	0	0	0	1	1	0	1	1	1	1	0	1	1	0	0	2	0	8.233333333	1	128	0	0	0	0	0
NA	0	1	0	1	1	0	0	0	0	1	1	1	1	0	1	1	0	1	0	1	1	0	8.333333333	1	11	1	0	0	0	0
NA	0	0	1	0	1	0	0	0	1	0	0	0	1	0	2	1	0	2	0	1	1	0	8.366666667	0	90	0	0	0	0	0
NA	0	0	1	1	1	0	0	0	1	0	0	0	0	0	2	1	0	1	0	1	2	0	8.466666667	0	88	0	0	0	0	0
NA	0	0	1	1	1	0	0	1	1	0	0	1	1	0	1	1	0	2	1	1	2	0	8.466666667	1	99	0	0	0	0	0
NA	0	0	1	1	1	0	0	0	1	0	0	1	1	0	2	1	0	2	0	1	2	0	8.566666667	0	79	0	0	0	0	0
NA	0	1	1	1	1	0	0	1	1	1	0	1	1	1	1	1	0	2	0	0	1	0	8.6	1	124	0	0	0	0	0
NA	0	0	1	1	1	0	0	1	1	1	0	0	0	1	1	0	0	1	1	0	2	0	8.766666667	0	123	0	0	0	0	0
NA	0	0	1	1	2	0	0	0	0	0	0	0	1	0	1	1	0	1	0	1	1	0	8.966666667	0	106	0	0	0	0	0
NA	0	0	1	1	1	0	0	0	1	1	0	0	0	0	1	0	0	1	0	1	1	0	9.066666667	0	111	0	0	0	0	0
NA	0	0	1	1	2	0	0	1	1	0	0	1	1	1	1	0	1	1	1	1	1	0	9.1	1	28	1	0	0	0	0
NA	0	0	1	1	1	0	0	1	1	0	0	0	0	0	1	1	0	1	1	1	1	0	9.233333333	1	22	0	0	0	0	0
NA	0	0	1	0	1	0	0	1	0	0	0	0	0	0	1	0	0	1	1	1	1	0	9.433333333	1	23	1	0	0	0	0
NA	0	0	1	0	1	0	0	0	1	0	0	1	1	0	2	0	0	1	1	1	1	0	9.533333333	1	108	0	0	0	0	0
NA	0	1	1	1	1	0	0	0	1	1	1	1	0	1	2	1	1	1	0	0	2	0	9.6	1	73	0	0	0	0	0
NA	0	0	1	1	1	0	0	1	0	0	0	1	1	0	2	0	0	2	0	0	2	0	9.666666667	0	68	0	0	0	0	0
NA	0	0	1	1	1	0	0	1	1	1	0	1	0	0	1	0	0	1	1	1	1	0	9.966666667	0	101	0	0	0	0	0
NA	0	0	1	1	2	0	0	1	1	1	0	1	0	0	1	0	0	1	1	1	2	0	10	0	99	0	0	0	0	0
NA	0	0	1	1	1	0	0	0	1	1	0	1	1	1	2	1	0	1	0	0	2	0	10.03333333	0	93	0	0	0	0	0
NA	0	0	1	0	1	0	0	1	1	0	0	1	1	0	1	1	0	2	0	1	1	0	10.2	1	25	1	0	0	0	0
NA	0	0	1	1	1	0	0	0	0	0	0	0	0	0	1	0	0	1	0	1	1	0	10.26666667	0	56	0	0	0	0	0
NA	0	0	1	1	2	0	0	1	1	1	0	0	0	1	1	0	0	1	0	0	1	0	10.33333333	1	63	1	0	0	0	0
NA	0	1	0	1	1	0	0	0	0	0	0	1	1	0	2	1	1	1	0	0	2	0	10.36666667	1	85	0	0	0	0	0
NA	0	1	1	1	1	0	0	0	0	1	1	1	1	0	1	1	1	1	1	1	2	0	10.4	1	51	1	0	0	0	0
NA	0	0	1	0	1	0	0	1	0	0	0	1	0	0	2	0	0	1	1	1	1	0	10.46666667	0	77	0	0	0	0	0
NA	0	0	1	1	1	0	0	1	1	0	1	1	0	0	1	0	0	1	1	1	1	0	10.56666667	1	37	0	0	0	0	0
NA	0	0	1	1	1	0	0	1	0	0	0	0	0	0	2	0	1	1	0	0	2	0	10.63333333	0	54	0	0	0	0	0
NA	0	0	1	1	1	0	0	0	0	0	0	0	0	0	1	0	0	1	1	1	1	0	10.63333333	1	67	1	0	0	0	0
NA	0	0	1	1	1	0	0	1	0	1	1	1	1	1	2	0	0	1	1	1	2	0	10.66666667	1	82	1	0	0	0	0
NA	0	0	1	1	1	0	0	0	0	0	0	1	1	0	1	1	0	2	1	1	1	0	10.8	1	31	1	0	0	0	0
NA	0	0	1	1	1	0	0	1	0	1	0	0	0	0	1	1	0	2	0	0	2	0	11.2	1	84	0	0	0	0	0
NA	0	1	0	1	1	0	0	1	1	0	0	0	0	1	2	0	1	1	1	0	2	0	11.26666667	0	49	1	0	0	0	0
NA	0	0	1	1	2	0	0	1	1	1	0	1	1	0	1	0	0	1	1	1	1	0	11.43333333	1	34	1	0	0	0	0
NA	0	0	0	1	1	0	0	1	0	0	1	0	0	0	1	0	0	1	0	0	2	0	11.43333333	1	36	1	0	0	0	0
NA	0	0	1	1	1	1	0	0	0	1	0	0	0	0	2	1	0	1	0	1	2	0	11.66666667	0	94	0	0	0	0	0
NA	0	0	1	0	1	0	0	0	0	1	0	1	1	1	1	0	0	2	0	1	2	0	11.7	1	48	1	0	0	0	0
NA	0	1	0	1	2	0	0	0	1	0	0	1	1	0	1	0	0	1	0	0	1	0	11.7	1	91	0	0	0	0	0
NA	0	0	1	1	1	0	0	1	0	1	0	0	0	0	2	0	1	1	1	1	1	0	11.76666667	0	58	0	0	0	0	0
NA	0	0	1	0	2	0	0	0	0	0	0	0	0	1	2	1	0	1	0	1	1	0	11.93333333	1	24	1	0	0	0	0
NA	0	0	0	1	2	0	0	1	0	0	0	1	1	0	2	1	0	2	0	0	2	0	12	0	28	1	0	0	0	0
NA	0	1	1	1	1	0	0	0	0	0	0	1	1	0	1	1	1	1	1	0	1	0	12	0	44	1	0	0	0	0
NA	0	0	1	1	1	0	0	1	1	0	0	0	0	0	1	0	0	2	0	1	1	0	12.13333333	1	67	0	0	0	0	0
NA	0	1	1	1	1	0	0	1	1	1	0	1	1	0	2	0	0	1	0	1	2	0	12.43333333	0	104	0	0	0	0	0
NA	0	0	1	1	1	0	0	1	0	0	0	0	1	0	1	0	0	1	0	1	2	0	12.53333333	0	95	0	0	0	0	0
NA	0	0	1	1	1	0	0	0	0	1	0	1	1	1	2	1	0	1	0	1	1	0	12.53333333	0	95	0	0	0	0	0
NA	0	0	1	1	1	0	0	1	0	0	0	0	0	0	2	1	0	1	0	0	2	0	12.7	0	97	0	0	0	0	0
NA	0	1	1	0	2	0	0	1	0	0	0	0	1	0	2	1	0	1	1	1	1	0	12.86666667	1	74	0	0	0	0	0
NA	0	0	0	1	1	0	0	0	0	1	0	1	1	1	1	1	0	1	0	0	2	0	12.93333333	1	102	0	0	0	0	0
NA	0	0	1	1	1	0	0	0	1	0	0	0	0	0	1	1	0	2	0	0	1	0	12.93333333	0	108	0	0	0	0	0
NA	0	0	1	1	1	0	0	0	0	1	0	1	1	1	2	1	0	1	1	0	2	0	13	0	88	0	0	0	0	0
NA	0	0	0	1	1	0	0	1	0	0	0	0	0	1	2	1	0	2	0	1	2	0	13.2	0	76	0	0	0	0	0
NA	0	0	1	1	2	0	0	1	0	0	1	1	0	0	2	1	0	1	1	1	1	0	13.23333333	1	23	1	0	0	0	0
NA	0	0	1	1	1	0	0	0	0	0	0	0	0	0	1	1	0	2	1	1	2	0	13.3	0	77	0	0	0	0	0
NA	0	0	1	1	1	0	0	1	1	1	0	0	1	0	1	1	0	1	0	1	2	0	13.3	1	84	0	0	0	0	0
NA	0	0	1	1	2	0	0	1	1	1	1	1	1	1	1	1	0	1	1	1	2	0	14	1	92	0	0	0	0	0
NA	0	0	1	0	1	0	0	0	0	0	0	0	0	0	2	1	0	1	1	0	2	0	14	0	43	0	0	0	0	0
NA	0	0	0	1	2	0	0	1	1	0	0	0	0	1	1	0	0	1	0	0	2	0	14	0	92	0	0	0	0	0
NA	0	0	1	1	2	0	0	0	1	0	0	1	0	1	2	1	1	2	0	1	2	0	14.06666667	1	60	1	0	0	0	0
NA	0	0	1	1	2	0	0	1	1	0	0	1	1	0	1	1	0	1	1	1	2	0	14.1	1	75	1	0	0	0	0
NA	0	0	1	1	1	0	0	0	0	0	0	0	1	1	2	1	1	1	1	1	2	0	14.3	0	74	0	0	0	0	0
NA	0	1	1	1	1	0	0	0	1	1	0	1	1	0	1	1	0	2	1	1	1	0	14.46666667	0	84	0	0	0	0	0
NA	0	0	1	1	1	1	0	0	1	0	0	1	1	0	1	1	0	1	1	1	1	0	14.5	1	113	0	0	0	0	0
NA	0	1	1	1	1	0	0	0	1	1	0	0	0	0	2	1	0	1	1	1	2	0	14.56666667	1	75	0	0	0	0	0
NA	0	0	1	1	1	0	0	0	1	0	0	0	1	0	1	1	0	1	1	1	2	0	14.66666667	0	81	0	0	0	0	0
NA	0	0	0	1	1	1	0	1	0	0	0	1	1	0	2	1	0	2	1	1	1	0	14.7	0	101	0	0	0	0	0
NA	0	1	1	0	1	0	0	1	1	1	0	0	0	1	2	0	0	1	0	1	1	0	14.8	1	28	1	0	0	0	0
NA	0	0	1	1	2	0	0	0	1	1	0	1	1	0	2	1	0	1	1	0	1	0	14.83333333	0	78	0	0	0	0	0
NA	0	1	0	1	1	1	0	1	0	0	1	0	0	0	1	1	0	1	0	1	1	0	14.96666667	1	93	0	0	0	0	0
NA	0	0	1	1	2	1	0	1	1	1	0	0	1	0	2	1	0	2	1	1	2	0	15.03333333	0	115	0	0	0	0	0
NA	0	0	1	1	1	0	0	1	1	1	0	0	0	0	2	1	1	2	1	0	2	0	15.06666667	0	71	0	0	0	0	0
NA	0	1	1	0	1	0	0	1	0	0	0	1	0	1	2	1	0	2	0	1	2	0	15.16666667	1	18	1	0	0	0	0
NA	0	0	1	1	1	0	0	0	0	0	0	0	0	0	2	0	0	2	1	1	2	0	15.16666667	0	102	0	0	0	0	0
NA	0	0	0	1	2	0	0	1	0	0	0	0	1	0	2	1	0	2	0	1	2	0	15.2	1	100	0	0	0	0	0
NA	0	0	1	1	2	0	0	0	1	0	0	1	1	0	1	1	0	1	0	0	2	0	15.26666667	1	104	0	0	0	0	0
NA	0	1	1	1	1	0	0	0	0	1	0	0	0	0	2	1	0	1	0	1	2	0	15.3	1	31	0	0	0	0	0
NA	0	0	1	1	1	0	0	1	1	1	0	1	1	0	2	0	0	1	1	1	1	0	15.36666667	1	62	1	0	0	0	0
NA	0	0	1	1	2	0	0	0	1	0	0	1	1	1	1	1	1	2	0	1	2	0	15.56666667	1	17	1	0	0	0	0
NA	0	0	1	1	2	0	0	1	1	0	0	1	0	0	1	0	0	1	1	1	1	0	15.56666667	0	100	0	0	0	0	0
NA	0	0	0	1	1	1	0	0	0	0	0	1	1	1	2	0	1	1	1	1	1	0	15.63333333	1	45	1	0	0	0	0
NA	0	0	1	1	1	0	0	0	1	0	0	1	0	1	2	0	0	2	1	0	2	0	15.8	0	77	0	0	0	0	0
NA	0	0	1	1	2	0	0	0	0	0	0	1	0	1	1	0	0	1	1	1	2	0	16.43333333	0	34	0	0	0	0	0
NA	0	1	1	1	1	0	0	0	0	0	0	0	0	0	2	0	0	1	0	0	2	0	16.43333333	0	61	0	0	0	0	0
NA	0	1	1	0	1	0	0	0	1	1	0	0	0	1	2	1	0	1	0	1	2	0	16.7	0	92	0	0	0	0	0
NA	0	1	1	1	1	1	0	1	1	0	0	0	0	0	2	1	1	1	1	1	1	0	16.83333333	1	21	1	0	0	0	0
NA	0	0	1	1	1	1	0	0	0	0	1	0	0	1	1	0	0	2	0	0	2	0	16.9	0	24	1	0	0	0	0
NA	0	0	0	1	2	1	0	0	0	0	0	0	0	0	2	0	0	2	0	0	1	0	17	0	77	0	0	0	0	0
NA	0	1	1	1	2	0	1	1	0	0	0	1	0	0	1	1	0	2	1	0	2	0	17.1	1	20	0	0	0	0	0
NA	0	0	1	1	1	0	0	0	0	0	0	1	1	0	1	0	0	1	0	0	1	0	17.26666667	0	73	0	0	0	0	0
NA	0	0	0	0	2	1	0	1	0	0	0	1	0	0	2	1	0	2	1	1	2	0	17.33333333	0	73	0	0	0	0	0
NA	0	0	1	1	2	0	0	0	1	0	0	1	1	0	2	1	0	1	1	1	2	0	17.53333333	1	110	0	0	0	0	0
NA	0	0	1	1	1	0	0	0	1	0	0	1	1	0	2	0	0	2	0	1	1	0	17.56666667	0	103	0	0	0	0	0
NA	0	0	1	1	1	1	1	0	0	1	0	0	1	1	1	1	0	1	0	0	2	0	17.6	1	18	1	0	0	0	0
NA	0	0	1	1	1	0	0	0	0	1	1	0	0	0	1	0	0	2	0	0	1	0	17.6	0	78	0	0	0	0	0
NA	0	0	1	1	1	0	0	0	0	0	0	0	0	0	1	1	0	2	0	1	2	0	17.83333333	0	75	0	0	0	0	0
NA	0	0	1	1	2	1	1	1	0	0	1	0	0	0	1	1	0	2	1	1	1	0	17.86666667	1	57	1	0	0	0	0
NA	0	0	1	1	1	0	0	0	0	0	1	1	0	0	1	0	1	1	0	0	1	0	18	0	18	0	0	0	0	0
NA	0	0	1	1	1	0	0	0	0	0	1	1	1	1	2	1	0	2	0	0	1	0	18.1	0	76	0	0	0	0	0
NA	0	0	1	1	1	0	0	1	0	1	0	1	1	0	1	1	1	1	1	1	2	0	18.1	0	78	0	0	0	0	0
NA	0	0	0	1	2	0	0	1	1	0	0	1	0	1	2	1	0	2	1	1	2	0	18.16666667	0	79	0	0	0	0	0
NA	0	1	1	0	1	0	0	1	0	1	0	0	0	0	2	0	0	1	1	0	1	0	18.23333333	0	101	0	0	0	0	0
NA	0	0	1	1	2	0	1	0	1	0	0	0	0	0	1	0	0	2	0	1	2	0	18.46666667	0	49	0	0	0	0	0
NA	0	1	1	1	2	0	0	0	0	1	0	1	0	0	1	0	0	1	1	1	1	0	18.8	1	118	0	0	0	0	0
NA	0	0	1	1	2	0	0	0	0	0	1	0	0	0	1	1	0	2	0	1	1	0	19.1	1	61	0	0	0	0	0
NA	0	0	1	0	1	0	0	1	1	1	0	0	0	0	1	1	0	1	0	1	2	0	19.76666667	1	71	0	0	0	0	0
NA	0	0	0	1	1	0	0	1	0	0	0	1	1	1	1	1	0	1	0	0	1	0	19.8	1	40	0	0	0	0	0
NA	0	0	0	1	1	0	0	0	0	1	0	0	0	0	2	0	0	2	0	1	2	0	19.8	0	90	0	0	0	0	0
NA	0	0	1	1	1	0	0	1	1	1	0	0	0	0	1	1	0	1	1	0	2	0	19.9	1	37	0	0	0	0	0
NA	0	1	1	0	1	0	0	0	1	0	1	0	1	0	1	0	0	1	1	1	2	0	20.3	1	59	0	0	0	0	0
NA	0	0	1	1	1	0	0	0	1	0	0	1	1	0	1	0	1	1	0	0	2	0	21.03333333	1	67	0	0	0	0	0
NA	0	0	1	0	1	1	1	0	0	1	0	0	1	1	1	0	0	1	1	1	2	0	21.1	1	36	1	0	0	0	0
NA	0	0	1	1	1	0	0	0	0	0	0	1	1	0	1	1	0	2	1	1	1	0	21.36666667	1	64	1	0	0	0	0
NA	0	0	1	1	1	0	0	1	0	0	0	1	1	0	1	1	0	1	1	1	2	0	21.53333333	1	86	1	0	0	0	0
NA	0	0	1	1	1	0	0	0	0	1	0	1	1	0	1	1	1	1	1	1	1	0	21.66666667	1	67	0	0	0	0	0
NA	0	1	0	1	1	1	1	0	0	0	0	0	0	0	2	1	0	1	0	1	1	0	22	0	110	0	0	0	0	0
NA	0	0	1	1	2	0	0	1	0	1	0	1	1	0	2	1	0	2	0	1	1	0	22.4	1	128	0	0	0	0	0
NA	0	0	1	1	1	1	0	0	0	1	0	0	1	0	1	1	0	1	0	1	1	0	22.53333333	0	109	0	0	0	0	0
NA	0	0	0	1	2	0	0	1	0	1	0	1	1	0	1	1	0	2	0	0	2	0	22.56666667	0	93	0	0	0	0	0
NA	0	0	0	1	1	0	1	0	0	0	1	0	0	1	2	1	0	1	1	1	2	0	22.6	1	59	0	0	0	0	0
NA	0	0	1	1	1	0	0	1	1	0	0	0	0	0	2	0	0	1	0	0	1	0	23.03333333	0	115	0	0	0	0	0
NA	0	0	1	1	1	1	1	0	0	0	0	1	1	1	2	0	0	1	0	1	1	0	23.1	0	103	0	0	0	0	0
NA	0	1	1	1	2	0	0	0	0	0	0	0	0	0	1	0	0	1	1	0	1	0	23.4	1	113	0	0	0	0	0
NA	0	0	1	1	1	0	0	0	1	1	0	0	0	0	1	1	1	2	0	1	2	0	23.5	0	48	0	0	0	0	0
NA	0	0	1	1	1	0	0	0	0	1	0	0	0	0	1	0	0	2	0	0	1	0	23.53333333	0	108	0	0	0	0	0
NA	0	0	1	1	1	1	1	0	0	0	1	1	0	0	2	1	0	1	1	1	2	0	23.73333333	0	38	1	0	0	0	0
NA	0	0	1	1	1	0	0	0	0	0	0	1	1	0	1	0	0	1	0	1	2	0	24.13333333	0	93	0	0	0	0	0
NA	0	1	1	0	1	0	0	0	0	1	0	0	0	1	2	0	0	2	1	1	1	0	24.26666667	1	77	0	0	0	0	0
NA	0	0	1	0	1	0	0	0	0	1	0	1	1	1	2	1	0	1	1	1	2	0	24.7	1	72	0	0	0	0	0
NA	0	0	1	1	1	0	0	1	1	0	0	1	1	1	1	0	0	1	0	0	1	0	24.76666667	0	109	0	0	0	0	0
NA	0	0	0	1	2	0	0	1	1	0	0	0	0	0	1	1	0	1	1	1	1	0	24.93333333	1	98	0	0	0	0	0
NA	0	0	1	1	1	0	0	0	1	0	0	0	0	1	2	1	0	1	0	0	1	0	25.33333333	1	45	0	0	0	0	0
NA	0	0	1	1	1	0	0	1	0	0	0	1	0	0	2	0	0	1	1	1	1	0	25.43333333	1	120	0	0	0	0	0
NA	0	0	1	1	2	0	0	1	1	1	0	0	0	0	1	1	0	1	0	0	2	0	25.6	1	36	1	0	0	0	0
NA	0	0	0	1	1	1	0	0	0	0	1	0	0	0	1	1	0	1	0	1	2	0	26.56666667	0	109	0	0	0	0	0
NA	0	0	1	1	1	0	0	1	1	1	0	1	0	0	2	0	1	1	0	0	2	0	26.83333333	0	102	0	0	0	0	0
NA	0	0	1	0	1	0	0	0	1	1	0	0	0	0	1	0	0	2	1	1	2	0	26.86666667	1	102	1	0	0	0	0
NA	0	0	1	1	2	0	0	0	1	0	0	1	0	0	1	0	1	1	1	0	1	0	27.16666667	0	93	0	0	0	0	0
NA	0	0	1	0	1	0	0	0	1	0	0	0	0	0	1	0	0	1	0	1	2	0	28.5	0	102	0	0	0	0	0
NA	0	0	1	1	2	0	0	0	0	0	0	0	0	0	1	1	0	1	0	1	2	0	28.66666667	1	60	1	0	0	0	0
NA	0	0	1	1	2	0	0	0	0	1	0	1	1	0	1	1	0	2	0	0	2	0	28.93333333	1	73	0	0	0	0	0
NA	0	0	1	0	1	1	0	0	0	0	0	0	0	0	2	1	0	2	0	1	2	0	29	1	64	0	0	0	0	0
NA	0	0	1	1	1	0	0	1	1	0	0	0	0	1	1	0	0	1	0	0	1	0	30.13333333	1	112	0	0	0	0	0
NA	0	0	1	1	1	0	0	0	0	0	0	0	0	0	2	0	0	1	1	0	2	0	30.53333333	0	116	0	0	0	0	0
NA	0	0	1	1	1	0	0	0	0	0	0	1	1	0	1	1	0	2	0	0	2	0	30.6	1	92	0	0	0	0	0
NA	0	0	1	1	1	0	0	1	1	0	0	0	0	0	1	0	0	1	0	0	2	0	30.76666667	0	107	0	0	0	0	0
NA	0	0	1	1	2	0	0	0	0	0	0	0	0	0	2	0	0	1	0	1	2	0	30.8	1	71	0	0	0	0	0
NA	0	0	1	1	1	1	0	0	0	0	0	1	1	0	1	1	0	2	0	1	1	0	30.96666667	1	33	1	0	0	0	0
NA	0	0	1	1	2	0	0	0	0	1	0	1	0	0	2	1	0	2	1	1	2	0	31.03333333	1	34	1	0	0	0	0
NA	0	1	1	1	1	0	1	0	0	0	0	1	0	0	2	0	0	1	0	1	2	0	31.33333333	0	110	0	0	0	0	0
NA	0	0	1	1	1	0	0	0	1	0	0	1	0	1	1	0	0	1	1	0	1	0	31.5	0	107	0	0	0	0	0
NA	0	0	0	1	1	0	0	0	0	1	0	1	0	0	1	1	1	1	1	0	2	0	32.13333333	0	103	0	0	0	0	0
NA	0	0	1	1	1	0	0	1	0	0	0	1	0	0	1	0	0	1	1	1	1	0	32.26666667	0	38	1	0	0	0	0
NA	0	1	1	0	1	0	0	1	1	0	0	0	1	0	1	1	0	1	1	1	2	0	32.46666667	1	93	0	0	0	0	0
NA	0	0	1	1	1	0	0	1	0	0	1	1	1	0	1	1	0	1	0	1	1	0	32.46666667	1	119	0	0	0	0	0
NA	0	0	1	1	1	0	0	1	1	1	0	0	0	1	2	0	0	1	0	0	2	0	32.5	1	77	0	0	0	0	0
NA	0	0	0	1	2	1	0	0	0	1	0	0	0	0	1	1	1	2	0	1	2	0	32.73333333	0	103	0	0	0	0	0
NA	0	0	0	1	1	1	0	1	0	1	0	0	1	0	2	1	0	1	0	1	1	0	32.76666667	1	73	0	0	0	0	0
NA	0	1	0	1	1	0	0	0	1	0	1	0	0	1	2	1	0	1	0	1	2	0	32.96666667	1	43	0	0	0	0	0
NA	0	1	1	1	1	0	1	0	1	0	0	0	0	0	1	0	0	1	1	1	1	0	33.26666667	1	72	0	0	0	0	0
NA	0	1	1	1	1	0	0	1	0	0	0	0	0	0	1	0	0	1	0	0	2	0	33.4	1	75	1	0	0	0	0
NA	0	0	0	1	2	0	0	0	0	0	0	1	0	0	2	0	0	1	1	0	2	0	33.5	0	74	0	0	0	0	0
NA	0	0	1	1	1	0	0	0	0	0	0	0	0	0	2	0	0	2	1	1	1	0	34.1	1	57	0	0	0	0	0
NA	0	0	1	1	2	0	0	1	0	0	0	1	1	0	1	1	0	1	0	1	2	0	34.1	0	115	0	0	0	0	0
NA	0	0	1	1	1	0	0	1	0	1	0	1	0	0	1	1	0	1	0	1	1	0	34.53333333	1	121	0	0	0	0	0
NA	0	0	1	1	1	1	0	1	1	1	1	1	0	1	2	1	0	2	0	0	2	0	34.63333333	0	63	0	0	0	0	0
NA	0	0	1	1	2	0	0	1	1	1	0	1	1	0	1	1	0	1	0	1	1	0	34.93333333	0	116	0	0	0	0	0
NA	0	0	0	1	1	0	0	0	1	0	0	0	1	1	1	1	1	1	0	1	2	0	34.96666667	0	119	0	0	0	0	0
NA	0	1	1	1	1	0	0	0	1	0	0	0	0	0	1	0	0	1	0	1	1	0	35.43333333	1	65	0	0	0	0	0
NA	0	1	0	0	1	0	0	0	1	1	0	0	0	1	1	1	0	1	1	1	2	0	35.96666667	1	44	1	0	0	0	0
NA	0	0	1	1	1	0	0	1	0	0	0	0	0	0	2	1	0	1	0	1	1	0	36.26666667	1	102	0	0	0	0	0
NA	0	0	1	1	1	0	0	0	0	1	0	1	0	0	2	1	0	1	1	1	1	0	37.06666667	0	99	0	0	0	0	0
NA	0	0	1	1	1	0	0	0	0	1	0	1	1	0	2	1	1	1	0	0	2	0	37.16666667	1	45	1	0	0	0	0
NA	0	0	1	1	1	1	0	0	0	1	0	1	1	0	2	0	0	2	0	1	2	0	38	1	113	0	0	0	0	0
NA	0	1	1	0	1	0	0	0	0	0	1	0	0	0	2	1	1	1	0	0	1	0	38.3	0	46	1	0	0	0	0
NA	0	1	1	1	1	0	0	0	0	1	0	1	0	0	2	0	0	1	1	1	2	0	38.5	1	88	0	0	0	0	0
NA	0	0	1	1	1	0	0	0	1	0	1	0	1	1	2	1	0	1	1	1	2	0	38.66666667	1	82	0	0	0	0	0
NA	0	0	1	1	1	0	0	0	1	1	0	1	1	0	1	0	1	2	1	1	1	0	39.46666667	1	58	1	0	0	0	0
NA	0	0	1	1	1	0	0	1	1	1	0	0	0	1	2	1	1	1	1	1	1	0	39.5	1	47	1	0	0	0	0
NA	0	1	1	1	1	0	1	0	1	0	1	1	0	0	1	1	0	2	0	1	2	0	39.6	1	84	0	0	0	0	0
NA	0	0	1	1	1	0	0	1	1	1	0	1	0	1	2	0	0	1	1	1	2	0	40	0	82	0	0	0	0	0
NA	0	0	1	1	1	0	0	1	1	1	1	1	1	0	1	0	0	1	1	1	1	0	40	0	81	0	0	0	0	0
NA	0	0	1	1	2	0	0	0	0	0	0	1	0	0	1	1	0	1	0	1	1	0	40.6	0	115	0	0	0	0	0
NA	0	0	1	1	1	0	0	1	0	0	0	0	0	0	1	1	0	2	0	1	1	0	42.5	1	116	0	0	0	0	0
NA	0	0	0	1	1	0	0	1	0	1	0	0	1	1	2	0	0	2	0	1	1	0	42.66666667	1	63	1	0	0	0	0
NA	0	1	1	1	1	0	0	0	1	0	0	0	0	0	1	1	0	1	0	1	2	0	44	0	44	0	0	0	0	0
NA	0	0	1	1	1	0	0	0	0	0	0	1	1	0	2	0	0	2	1	1	1	0	44.33333333	1	123	0	0	0	0	0
NA	0	0	0	1	1	1	0	0	1	0	0	1	1	0	2	1	1	1	0	0	2	0	44.8	0	116	0	0	0	0	0
NA	0	0	1	1	1	0	0	0	0	0	0	1	1	0	1	0	0	1	1	1	1	0	44.86666667	1	110	0	0	0	0	0
NA	0	0	1	1	1	0	0	0	1	0	0	1	0	0	2	0	0	1	1	1	2	0	45	0	118	0	0	0	0	0
NA	0	0	1	1	1	0	0	0	1	1	0	0	0	0	2	0	0	1	1	1	2	0	45.43333333	1	54	0	0	0	0	0
NA	0	1	1	1	1	0	0	0	1	1	0	0	0	0	2	0	0	2	0	0	1	0	45.5	1	109	0	0	0	0	0
NA	0	0	1	0	1	0	0	1	0	1	0	0	0	0	1	0	0	1	0	0	2	0	45.73333333	1	76	0	0	0	0	0
NA	0	0	1	1	1	0	0	0	1	0	0	0	0	0	1	1	0	2	0	1	2	0	45.96666667	1	97	0	0	0	0	0
NA	0	0	1	1	2	0	0	0	1	0	0	0	0	0	1	1	0	1	0	1	1	0	46.1	1	91	1	0	0	0	0
NA	0	1	1	1	1	1	1	0	0	0	1	0	0	0	1	1	0	1	0	0	1	0	46.7	0	85	0	0	0	0	0
NA	0	0	1	1	1	0	0	0	1	1	0	1	0	0	1	1	0	2	0	0	2	0	48.26666667	0	85	0	0	0	0	0
NA	0	1	1	1	2	0	0	0	0	0	0	1	1	0	2	1	0	2	0	1	1	0	48.6	1	82	1	0	0	0	0
NA	0	0	1	1	2	0	0	0	1	1	0	1	1	0	1	1	0	1	0	1	2	0	48.83333333	1	91	0	0	0	0	0
NA	0	0	0	1	1	0	0	0	1	1	0	0	0	1	1	1	0	2	0	0	2	0	48.9	0	70	0	0	0	0	0
NA	0	0	0	1	1	0	0	0	0	1	1	0	0	0	1	1	0	2	0	0	2	0	49.33333333	0	74	0	0	0	0	0
NA	0	0	0	1	1	0	0	1	1	0	0	0	0	0	1	1	0	1	0	0	2	0	49.36666667	0	83	0	0	0	0	0
NA	0	0	1	1	1	0	0	1	1	0	0	1	1	1	2	1	1	2	1	1	2	0	50.53333333	1	52	0	0	0	0	0
NA	0	0	1	1	1	0	0	1	1	1	0	1	1	0	2	1	0	2	1	1	2	0	50.53333333	1	101	1	0	0	0	0
NA	0	0	1	1	1	1	1	0	0	0	0	1	0	0	2	1	0	1	1	0	2	0	51.53333333	1	100	1	0	0	0	0
NA	0	0	1	1	1	0	0	0	1	1	1	1	1	1	1	1	0	1	0	0	1	0	51.7	0	89	0	0	0	0	0
NA	0	0	1	1	1	0	0	1	1	1	0	1	0	0	1	1	0	2	0	1	2	0	52	0	52	0	0	0	0	0
NA	0	0	1	1	2	1	0	1	1	1	0	0	0	0	2	1	0	2	1	0	2	0	53.2	1	99	0	0	0	0	0
NA	0	0	1	1	1	0	0	1	0	1	0	0	0	1	2	1	0	1	0	1	1	0	55.26666667	0	66	0	0	0	0	0
NA	0	0	0	1	1	0	0	1	1	0	0	1	0	0	1	1	0	1	0	1	1	0	56.23333333	0	102	0	0	0	0	0
NA	0	0	1	0	1	0	0	0	1	0	0	1	0	0	2	0	1	2	1	0	1	0	56.5	0	103	0	0	0	0	0
NA	0	1	1	1	1	0	0	0	1	1	0	1	1	1	1	0	0	1	0	1	1	0	57	0	57	0	0	0	0	0
NA	0	0	0	1	1	0	0	0	1	0	0	1	0	0	1	1	1	2	0	0	1	0	57.13333333	1	115	0	0	0	0	0
NA	0	0	1	1	1	0	0	0	0	1	0	0	0	0	1	0	0	1	0	0	1	0	57.7	1	102	0	0	0	0	0
NA	0	0	1	1	1	0	0	0	0	0	0	0	0	0	1	0	0	1	0	0	2	0	58.16666667	0	110	0	0	0	0	0
NA	0	1	1	1	2	0	0	0	0	1	0	1	1	0	1	1	0	1	1	1	1	0	58.83333333	1	62	1	0	0	0	0
NA	0	1	1	1	1	0	1	0	0	0	0	0	1	0	1	1	1	1	0	0	2	0	59.13333333	1	67	1	0	0	0	0
NA	0	1	0	0	1	0	0	0	0	1	0	0	0	0	1	1	0	1	0	0	2	0	59.56666667	1	61	1	0	0	0	0
NA	0	0	1	1	1	0	0	0	1	1	0	0	0	0	1	1	0	2	0	1	1	0	63	0	63	0	0	0	0	0
NA	0	0	1	1	1	1	0	0	0	1	0	1	0	0	2	0	1	1	1	1	1	0	63.5	1	71	1	0	0	0	0
NA	0	1	0	1	2	0	0	0	1	0	0	0	0	0	1	0	0	2	0	1	1	0	66.23333333	1	93	0	0	0	0	0
NA	0	0	1	1	2	1	0	1	1	1	0	1	1	0	1	0	0	1	0	1	2	0	67.5	0	92	0	0	0	0	0
NA	0	0	1	1	2	0	0	0	1	1	0	0	0	0	1	1	0	2	0	1	2	0	70.16666667	1	102	0	0	0	0	0
NA	0	0	1	1	1	0	0	0	1	1	0	0	1	0	1	0	0	1	1	1	1	0	70.96666667	1	118	0	0	0	0	0
NA	0	0	0	1	1	0	0	0	0	0	0	0	0	0	1	0	0	1	0	0	1	0	71.9	1	114	0	0	0	0	0
NA	0	0	1	1	1	0	0	0	0	0	0	0	0	0	1	1	0	1	0	0	2	0	72.1	0	103	0	0	0	0	0
NA	0	1	1	1	1	0	0	1	1	0	0	0	0	0	1	1	0	1	0	1	1	0	72.76666667	0	97	0	0	0	0	0
NA	0	0	1	1	1	0	0	1	1	0	0	0	0	0	1	0	0	1	0	0	1	0	73	0	73	0	0	0	0	0
NA	0	1	1	1	1	0	0	0	0	0	1	0	1	0	2	1	0	1	0	1	1	0	75.33333333	1	91	1	0	0	0	0
NA	0	0	1	1	1	0	0	0	1	1	0	1	1	0	2	0	0	2	0	0	2	0	76.33333333	1	111	0	0	0	0	0
NA	0	0	1	0	2	0	0	1	0	1	0	0	0	0	1	0	1	1	0	1	2	0	77.26666667	0	105	0	0	0	0	0
NA	0	0	0	0	1	0	0	0	0	0	0	1	1	1	2	1	1	1	1	0	2	0	77.4	1	113	0	0	0	0	0
NA	0	0	1	1	2	0	0	0	0	0	0	0	0	0	2	0	0	1	1	1	1	0	81	0	81	0	0	0	0	0
NA	0	0	0	1	1	0	0	0	1	1	0	0	0	0	1	1	0	1	1	0	1	0	82	0	82	0	0	0	0	0
NA	0	0	1	1	1	0	0	0	0	0	0	1	0	1	1	1	0	2	0	1	2	0	82	0	107	0	0	0	0	0
NA	0	1	1	0	1	0	0	0	1	1	0	0	0	0	2	0	0	2	1	1	2	0	84	0	84	0	0	0	0	0
NA	0	0	1	0	1	0	0	0	1	0	0	1	1	0	2	0	1	1	1	1	2	0	86	0	86	0	0	0	0	0
NA	0	1	1	0	1	0	0	1	0	1	0	0	0	0	1	1	0	1	0	1	1	0	87	0	87	0	0	0	0	0
NA	0	0	0	1	1	0	0	1	1	0	0	1	1	0	1	1	1	2	1	0	2	0	87.26666667	0	106	0	0	0	0	0
NA	0	1	0	1	2	0	0	0	1	0	0	0	0	0	2	0	0	1	0	1	1	0	89.2	1	82	0	0	0	0	0
NA	0	0	1	1	1	0	0	1	1	1	0	0	1	0	1	1	1	1	0	1	2	0	89.73333333	0	116	0	0	0	0	0
NA	0	1	1	1	1	0	0	1	1	0	0	1	1	0	2	1	1	1	1	0	2	0	90	0	90	0	0	0	0	0
NA	0	0	0	1	2	0	0	1	1	0	1	1	1	1	1	0	0	1	0	1	1	0	91	0	91	0	0	0	0	0
NA	0	0	1	1	1	0	0	1	1	0	0	1	1	0	2	0	1	2	1	1	1	0	91	0	91	0	0	0	0	0
NA	0	0	1	1	2	0	0	0	0	0	0	1	1	0	2	0	0	1	0	1	1	0	91	0	91	0	0	0	0	0
NA	0	0	1	1	1	0	0	0	0	1	0	0	0	0	1	0	0	1	1	1	1	0	95.06666667	1	98	0	0	0	0	0
NA	0	0	1	1	1	0	0	1	0	1	0	0	0	0	2	1	0	2	0	1	1	0	98	0	98	0	0	0	0	0
NA	0	0	1	1	1	0	0	1	0	0	0	1	1	0	2	1	0	2	1	1	2	0	100	0	100	0	0	0	0	0
NA	0	0	0	1	1	0	0	0	1	0	0	0	0	0	1	0	0	2	0	1	1	0	115	0	115	0	0	0	0	0
NA	0	1	1	1	2	0	0	1	1	0	0	1	1	0	1	0	0	1	0	0	1	1	0.966666667	0	2	1	0	0	0	0
NA	0	0	1	1	1	0	0	1	0	0	0	0	0	0	1	0	0	2	0	0	2	1	1.333333333	1	3	1	0	0	0	0
NA	0	1	0	0	1	1	0	0	0	1	1	1	1	0	1	1	0	2	0	0	2	1	1.366666667	1	52	0	0	0	0	0
NA	0	0	1	1	1	0	0	0	1	0	0	0	0	0	1	1	0	1	1	1	2	1	1.366666667	0	61	0	0	0	0	0
NA	0	1	1	0	2	0	0	0	1	0	1	1	0	0	1	0	0	2	0	1	1	1	1.4	1	22	1	0	0	0	0
NA	0	0	0	1	2	0	0	1	1	0	1	1	1	0	1	0	0	1	0	1	2	1	1.433333333	1	5	0	0	0	0	0
NA	0	0	1	1	2	0	0	1	1	0	0	1	1	1	2	1	0	1	0	0	1	1	1.433333333	1	37	1	0	0	0	0
NA	0	1	1	1	1	0	0	0	0	1	0	1	1	0	1	0	0	1	0	0	1	1	1.5	0	11	1	0	0	0	0
NA	0	0	1	1	2	0	0	1	0	0	0	0	0	0	2	0	1	1	0	1	2	1	1.5	1	19	1	0	0	0	0
NA	0	1	1	1	1	0	0	0	0	1	1	1	0	0	1	1	0	2	0	0	1	1	1.5	0	30	1	0	0	0	0
NA	0	0	1	1	2	0	0	0	0	1	1	0	0	1	2	1	0	1	0	0	1	1	1.533333333	0	50	1	0	0	0	0
NA	0	1	1	1	1	1	0	0	0	1	1	1	0	0	1	0	0	2	1	1	2	1	1.533333333	1	73	0	0	0	0	0
NA	0	0	1	1	2	0	0	1	0	0	1	0	0	0	2	1	0	1	1	1	1	1	1.566666667	1	13	1	0	0	0	0
NA	0	0	0	1	2	0	0	0	0	0	0	1	0	0	1	1	0	1	0	1	1	1	1.566666667	1	18	0	0	0	0	0
NA	0	0	1	1	2	0	0	0	0	1	0	0	0	0	2	0	0	1	0	1	2	1	1.566666667	1	71	0	0	0	0	0
NA	0	0	1	1	2	0	0	1	1	0	0	0	0	1	2	0	0	1	0	1	2	1	1.6	0	5	0	0	0	0	0
NA	0	0	1	1	2	0	0	1	1	1	0	0	0	0	2	0	0	2	1	1	2	1	1.6	1	20	1	0	0	0	0
NA	0	0	1	1	1	1	0	1	0	0	0	1	1	0	1	1	0	2	0	0	1	1	1.6	0	53	1	0	0	0	0
NA	0	1	1	1	1	0	0	1	0	0	0	1	1	0	2	1	0	2	0	0	1	1	1.6	0	65	1	0	0	0	0
NA	0	0	1	1	2	0	0	1	1	1	0	1	0	0	1	1	0	1	0	1	2	1	1.633333333	1	5	1	0	0	0	0
NA	0	0	1	1	2	0	0	1	1	0	0	0	0	0	2	1	0	1	0	1	1	1	1.633333333	1	14	1	0	0	0	0
NA	0	0	1	1	2	0	0	1	1	1	0	0	0	1	2	1	0	2	0	1	2	1	1.666666667	1	36	1	0	0	0	0
NA	0	0	1	1	1	0	0	0	1	0	0	1	1	0	1	0	1	2	0	1	2	1	1.666666667	0	67	0	0	0	0	0
NA	0	0	1	1	2	0	0	0	0	1	0	0	0	0	1	0	0	1	0	1	1	1	1.666666667	0	76	0	0	0	0	0
NA	0	0	1	1	1	0	0	1	0	1	0	0	0	0	1	0	0	1	0	0	1	1	1.666666667	0	79	0	0	0	0	0
NA	0	0	1	1	1	0	0	1	0	0	1	1	1	0	2	0	0	1	0	0	2	1	1.666666667	0	84	0	0	0	0	0
NA	0	0	1	1	2	0	0	1	0	1	0	0	0	0	1	1	0	2	1	1	1	1	1.7	1	5	1	0	0	0	0
NA	0	0	1	1	1	1	1	0	0	1	0	0	1	0	2	1	1	1	0	0	1	1	1.7	1	13	1	0	0	0	0
NA	0	0	0	1	1	1	0	0	0	0	0	1	0	1	1	1	0	1	1	1	2	1	1.7	0	47	1	0	0	0	0
NA	0	1	1	1	2	0	0	1	0	0	0	1	0	0	2	0	0	1	1	0	2	1	1.766666667	0	19	1	0	0	0	0
NA	0	0	1	1	1	1	1	0	0	0	0	0	0	1	1	0	0	1	0	1	2	1	1.766666667	1	103	0	0	0	0	0
NA	0	0	0	1	1	0	0	0	0	1	0	0	0	0	2	0	0	2	1	1	2	1	1.8	1	102	0	0	0	0	0
NA	0	0	1	1	1	0	0	0	0	1	0	1	0	0	2	0	0	2	1	0	1	1	1.833333333	0	69	1	0	0	0	0
NA	0	0	1	1	2	0	0	1	0	0	0	0	1	1	1	0	1	2	0	1	2	1	1.866666667	1	5	1	0	0	0	0
NA	0	0	1	1	2	0	0	0	0	1	1	1	0	0	2	1	1	1	0	0	2	1	1.866666667	0	12	1	0	0	0	0
NA	0	0	0	0	1	0	0	1	0	0	0	1	1	1	1	0	0	1	0	1	2	1	61	0	61	0	0	0	0	0
NA	0	0	0	1	2	0	0	1	0	1	1	1	0	0	1	0	0	1	1	0	2	1	1.9	1	18	1	0	0	0	0
NA	0	0	1	1	1	0	0	1	0	0	0	0	1	0	1	1	0	2	1	1	2	1	1.966666667	1	14	1	0	0	0	0
NA	0	0	1	1	1	0	0	0	1	1	0	1	1	0	2	0	0	1	0	1	1	1	2	1	57	0	0	0	0	0
NA	0	0	1	1	1	1	0	0	0	1	0	1	1	1	1	0	0	2	0	0	1	1	2.033333333	0	20	0	0	0	0	0
NA	0	0	0	1	2	0	0	1	1	1	0	0	0	0	1	0	0	1	1	1	2	1	2.066666667	1	8	1	0	0	0	0
NA	0	0	0	1	2	1	0	0	0	0	0	1	1	1	1	1	0	1	0	0	1	1	2.066666667	1	101	0	0	0	0	0
NA	0	1	1	1	1	0	1	0	0	1	1	1	1	0	1	0	0	1	0	0	2	1	2.1	1	19	1	0	0	0	0
NA	0	0	1	1	1	0	0	0	1	1	0	0	0	0	1	1	0	2	0	1	2	1	2.1	1	98	0	0	0	0	0
NA	0	1	1	1	2	0	0	1	0	1	1	1	1	0	1	0	0	1	0	1	1	1	2.133333333	1	76	1	0	0	0	0
NA	0	1	1	1	2	0	0	1	0	1	0	1	0	0	2	0	0	1	1	1	1	1	2.166666667	1	12	1	0	0	0	0
NA	0	0	1	1	1	0	0	0	0	1	0	0	1	0	1	1	0	1	0	0	2	1	2.166666667	1	34	0	0	0	0	0
NA	0	0	1	1	1	0	0	1	0	0	0	1	1	0	1	1	0	2	0	1	2	1	2.2	0	104	0	0	0	0	0
NA	0	0	1	1	2	0	1	0	0	0	0	1	1	1	2	0	0	1	0	1	1	1	2.266666667	0	7	0	0	0	0	0
NA	0	1	1	1	2	1	1	0	0	0	1	1	1	1	2	1	0	2	0	1	2	1	2.266666667	1	14	1	0	0	0	0
NA	0	0	0	1	2	1	0	1	0	0	1	0	1	1	1	1	0	2	0	1	1	1	2.366666667	1	52	0	0	0	0	0
NA	0	0	1	1	2	0	0	1	0	1	0	0	0	0	1	0	0	1	0	0	1	1	2.4	0	15	1	0	0	0	0
NA	0	0	1	1	2	0	0	0	0	0	0	0	0	0	2	0	0	1	0	0	1	1	2.466666667	1	7	1	0	0	0	0
NA	0	1	1	1	1	0	0	0	1	0	0	0	0	0	1	1	0	1	1	1	1	1	2.533333333	1	48	1	0	0	0	0
NA	0	1	0	1	2	0	0	0	0	0	0	0	0	0	1	1	0	1	0	1	1	1	2.633333333	0	61	0	0	0	0	0
NA	0	0	0	1	1	0	0	0	1	0	0	1	1	0	1	0	0	1	0	0	1	1	2.666666667	1	27	0	0	0	0	0
NA	0	0	0	1	2	0	0	1	0	0	0	1	1	1	2	0	0	2	0	1	1	1	2.7	1	7	1	0	0	0	0
NA	0	0	0	0	1	0	0	0	0	0	0	1	0	0	2	0	0	2	1	1	2	1	2.8	0	34	0	0	0	0	0
NA	0	0	1	0	1	0	0	0	0	1	0	1	1	0	1	0	0	1	0	0	1	1	2.866666667	1	6	1	0	0	0	0
NA	0	0	1	1	1	0	0	0	1	1	0	0	0	0	1	0	0	2	1	1	2	1	3	1	77	1	0	0	0	0
NA	0	0	1	1	2	0	0	1	0	1	1	0	0	0	1	1	0	1	0	0	1	1	3.066666667	0	27	1	0	0	0	0
NA	0	0	1	1	2	0	0	0	1	0	0	1	1	1	2	1	0	2	0	1	1	1	3.1	1	61	1	0	0	0	0
NA	0	0	1	1	2	0	0	1	0	0	0	0	0	0	1	1	0	1	0	0	1	1	3.133333333	1	27	1	0	0	0	0
NA	0	0	1	1	1	1	0	1	1	0	0	0	0	0	1	0	0	2	0	0	1	1	3.133333333	1	86	0	0	0	0	0
NA	0	0	1	1	1	0	0	0	0	0	0	0	0	1	1	0	0	1	0	0	1	1	3.166666667	0	79	0	0	0	0	0
NA	0	0	1	1	1	0	0	0	1	1	0	1	1	1	2	1	0	1	1	1	2	1	3.266666667	1	20	0	0	0	0	0
NA	0	1	1	1	1	0	0	0	0	1	0	1	1	0	1	1	0	1	0	0	2	1	3.266666667	0	125	0	0	0	0	0
NA	0	0	1	1	1	0	0	0	0	0	0	0	0	0	2	1	0	1	0	1	2	1	3.333333333	1	79	0	0	0	0	0
NA	0	0	1	1	1	0	0	0	1	0	0	0	0	0	2	0	0	1	1	1	2	1	3.333333333	0	114	0	0	0	0	0
NA	0	0	1	1	2	0	0	0	0	0	0	1	1	0	1	1	0	2	0	0	2	1	3.366666667	1	5	1	0	0	0	0
NA	0	0	1	1	1	0	0	1	1	1	0	0	1	0	1	1	0	1	0	0	1	1	3.433333333	0	76	0	0	0	0	0
NA	0	0	1	1	1	0	0	1	0	0	0	0	0	0	2	0	0	2	1	1	1	1	3.5	0	68	0	0	0	0	0
NA	0	0	1	1	2	0	0	1	1	1	0	1	1	0	1	0	0	1	0	0	1	1	3.6	1	6	1	0	0	0	0
NA	0	1	1	0	1	0	0	1	0	0	0	0	1	0	1	1	0	1	0	1	1	1	3.633333333	0	80	0	0	0	0	0
NA	0	0	1	0	2	0	0	1	0	0	0	0	0	0	2	1	0	1	0	0	2	1	3.666666667	1	6	1	0	0	0	0
NA	0	0	1	1	1	0	0	1	1	1	0	0	0	1	1	1	0	2	0	1	1	1	3.766666667	1	10	0	0	0	0	0
NA	0	0	1	1	1	0	0	1	0	0	0	0	0	0	1	1	0	2	1	1	2	1	3.833333333	1	11	1	0	0	0	0
NA	0	0	1	1	2	0	0	1	1	1	0	0	0	0	1	0	0	1	0	1	2	1	4.066666667	1	12	1	0	0	0	0
NA	0	0	1	1	2	0	0	0	1	1	0	1	1	1	2	1	0	1	0	0	2	1	4.366666667	0	12	1	0	0	0	0
NA	0	0	1	1	1	0	0	0	1	0	0	0	0	0	1	0	0	1	1	1	2	1	4.4	1	7	1	0	0	0	0
NA	0	0	1	1	2	0	0	0	1	1	0	0	0	0	1	0	0	1	0	0	1	1	4.4	1	46	0	0	0	0	0
NA	0	0	1	1	1	0	0	0	1	1	0	0	0	1	2	1	0	1	1	1	2	1	4.4	1	93	0	0	0	0	0
NA	0	0	1	1	1	0	0	1	0	0	1	1	1	0	1	0	0	1	1	1	2	1	4.433333333	1	10	1	0	0	0	0
NA	0	0	1	1	2	0	0	1	0	0	0	0	0	0	1	1	0	2	0	0	1	1	4.5	1	23	1	0	0	0	0
NA	0	0	1	1	1	0	0	0	0	1	0	0	1	0	2	0	1	1	0	0	1	1	4.5	0	76	0	0	0	0	0
NA	0	1	0	1	1	0	0	0	1	0	0	0	0	1	1	0	0	1	1	1	1	1	4.566666667	0	66	0	0	0	0	0
NA	0	0	1	1	1	0	0	0	1	0	0	0	0	0	1	0	0	2	0	1	2	1	4.6	1	7	1	0	0	0	0
NA	0	0	1	1	1	0	0	1	0	0	0	1	1	0	1	1	0	2	0	1	2	1	4.7	1	25	1	0	0	0	0
NA	0	0	1	1	1	0	0	0	1	0	0	0	0	0	2	0	0	1	1	0	2	1	4.7	0	67	0	0	0	0	0
NA	0	1	0	1	2	1	1	0	1	0	1	0	0	1	1	1	0	1	0	1	1	1	4.833333333	0	92	0	0	0	0	0
NA	0	0	1	1	2	0	0	0	0	0	0	0	0	0	1	1	0	1	0	1	1	1	4.866666667	0	7	1	0	0	0	0
NA	0	0	1	1	1	0	0	0	0	1	0	1	1	1	1	0	0	2	0	1	1	1	4.866666667	1	10	1	0	0	0	0
NA	0	0	1	0	2	0	0	1	1	0	0	1	1	0	2	0	1	2	1	1	1	1	4.866666667	1	19	0	0	0	0	0
NA	0	1	1	1	1	0	0	0	1	1	1	0	0	0	1	1	0	1	0	0	1	1	4.9	0	61	0	0	0	0	0
NA	0	0	1	1	2	0	0	1	0	0	1	0	0	0	2	1	0	1	1	0	1	1	4.9	1	78	1	0	0	0	0
NA	0	0	0	1	2	0	0	1	0	0	1	0	1	1	1	1	0	1	0	0	1	1	5.1	1	10	1	0	0	0	0
NA	0	0	1	1	1	0	0	1	0	1	0	1	0	0	1	1	0	2	1	1	1	1	5.1	0	80	0	0	0	0	0
NA	0	0	1	1	2	0	0	0	1	0	0	1	0	0	2	1	0	2	1	1	2	1	5.133333333	1	33	1	0	0	0	0
NA	0	0	1	1	1	0	0	1	1	1	0	0	1	0	2	1	0	2	0	1	2	1	5.166666667	1	9	1	0	0	0	0
NA	0	0	0	1	2	0	0	0	1	0	0	1	1	0	1	0	0	1	1	1	1	1	5.2	1	17	1	0	0	0	0
NA	0	0	0	1	1	0	0	1	0	1	0	1	1	1	2	1	0	1	0	0	1	1	5.266666667	1	13	1	0	0	0	0
NA	0	0	1	1	1	0	1	0	1	1	1	1	0	1	2	0	0	1	1	1	2	1	5.3	0	19	1	0	0	0	0
NA	0	0	1	1	2	0	1	0	0	0	0	1	1	0	2	1	0	2	1	1	2	1	5.366666667	1	15	0	0	0	0	0
NA	0	1	0	1	2	0	0	1	0	0	0	1	0	0	2	0	1	2	1	0	2	1	5.4	1	26	1	0	0	0	0
NA	0	0	1	1	2	0	0	1	0	0	0	0	0	0	2	1	0	1	0	0	2	1	5.466666667	1	122	0	0	0	0	0
NA	0	0	0	0	2	0	0	1	1	0	0	1	1	1	1	1	0	1	1	1	1	1	5.533333333	1	79	0	0	0	0	0
NA	0	0	1	1	1	0	0	1	1	1	0	0	1	0	1	0	0	1	0	0	2	1	5.533333333	0	85	0	0	0	0	0
NA	0	0	1	1	1	0	0	0	0	0	0	1	0	1	1	0	0	1	1	1	1	1	5.8	0	68	0	0	0	0	0
NA	0	0	1	1	2	0	0	0	0	1	0	1	1	0	2	0	0	1	1	1	2	1	5.833333333	1	8	1	0	0	0	0
NA	0	0	1	1	1	0	0	0	0	0	0	1	1	0	1	0	0	2	0	1	1	1	5.966666667	1	6	0	0	0	0	0
NA	0	0	1	1	1	0	0	1	1	1	1	1	1	0	2	1	1	1	1	0	2	1	6.033333333	1	14	1	0	0	0	0
NA	0	0	1	1	1	0	0	0	0	1	0	1	1	0	1	1	0	2	0	1	2	1	6.1	1	13	1	0	0	0	0
NA	0	0	0	1	1	0	0	0	0	0	0	1	0	1	1	0	0	1	1	1	1	1	6.133333333	0	48	0	0	0	0	0
NA	0	0	1	1	2	0	0	1	0	1	0	1	0	1	2	0	0	1	1	1	1	1	6.166666667	1	8	1	0	0	0	0
NA	0	0	0	1	2	0	0	1	1	0	0	0	1	0	1	0	0	1	0	1	2	1	6.166666667	1	51	1	0	0	0	0
NA	0	1	1	1	1	0	0	0	0	1	0	0	1	1	1	1	0	1	0	1	2	1	6.366666667	1	19	1	0	0	0	0
NA	0	1	0	1	2	1	0	0	0	1	0	1	1	0	1	0	0	1	0	1	1	1	6.433333333	1	21	1	0	0	0	0
NA	0	0	1	1	2	0	0	1	0	0	1	0	1	0	1	1	1	2	1	1	1	1	6.433333333	1	31	1	0	0	0	0
NA	0	0	1	1	1	0	0	1	1	1	0	1	1	0	1	1	0	2	1	1	1	1	6.666666667	1	34	0	0	0	0	0
NA	0	0	1	1	2	0	0	0	1	0	0	0	0	0	1	1	0	1	0	0	2	1	6.766666667	0	80	0	0	0	0	0
NA	0	0	1	1	2	0	0	0	0	1	0	1	1	0	2	1	0	1	0	0	1	1	7.066666667	1	25	1	0	0	0	0
NA	0	0	1	1	1	0	0	1	0	0	0	1	0	0	2	1	1	1	0	1	1	1	7.066666667	0	83	0	0	0	0	0
NA	0	0	1	1	2	0	0	0	0	0	0	0	0	1	1	0	0	1	0	1	2	1	7.233333333	1	18	1	0	0	0	0
NA	0	0	1	1	2	0	0	1	1	0	0	0	0	0	2	0	0	2	0	1	2	1	7.3	1	30	1	0	0	0	0
NA	0	0	1	0	2	0	0	1	0	0	1	1	0	0	2	1	0	2	0	0	2	1	7.4	0	94	0	0	0	0	0
NA	0	1	1	1	1	0	0	1	1	1	0	0	1	1	1	0	0	1	0	1	2	1	7.4	0	116	0	0	0	0	0
NA	0	0	1	1	2	0	0	1	0	0	0	1	1	1	2	1	1	2	1	0	2	1	7.5	1	11	1	0	0	0	0
NA	0	1	0	1	2	0	0	0	1	0	0	0	0	0	1	0	0	1	1	1	1	1	7.7	1	28	1	0	0	0	0
NA	0	1	1	1	2	0	0	0	1	1	0	1	1	1	1	1	0	1	0	1	2	1	7.966666667	1	44	1	0	0	0	0
NA	0	0	1	1	2	0	0	1	0	0	0	0	0	1	1	0	1	1	0	1	2	1	8	1	15	1	0	0	0	0
NA	0	1	1	1	2	1	1	0	0	0	1	0	0	0	2	0	0	1	1	1	1	1	8.033333333	1	16	1	0	0	0	0
NA	0	1	1	0	1	1	0	0	0	0	0	0	0	0	2	0	0	1	0	0	1	1	8.066666667	0	78	0	0	0	0	0
NA	0	1	0	1	1	0	0	0	0	1	0	1	1	0	1	1	0	2	0	0	1	1	8.133333333	1	9	1	0	0	0	0
NA	0	0	1	1	1	1	1	0	1	0	0	1	1	0	1	1	1	1	1	0	1	1	8.133333333	0	29	1	0	0	0	0
NA	0	0	1	1	2	0	0	1	1	1	0	1	0	0	2	1	0	2	0	1	2	1	8.166666667	1	65	1	0	0	0	0
NA	0	0	1	1	2	0	0	1	0	0	0	1	1	0	2	0	0	2	1	1	2	1	8.233333333	1	41	1	0	0	0	0
NA	0	0	1	1	1	0	0	0	0	0	0	0	0	0	2	1	0	2	1	1	1	1	8.266666667	1	62	1	0	0	0	0
NA	0	1	1	0	2	0	0	1	0	1	0	0	0	1	1	0	0	1	0	0	2	1	8.333333333	1	76	1	0	0	0	0
NA	0	1	1	1	1	0	0	0	0	1	0	1	1	1	2	1	0	1	1	1	1	1	8.433333333	0	79	0	0	0	0	0
NA	0	0	1	1	2	0	0	0	0	0	0	1	1	1	1	1	0	1	0	0	2	1	8.533333333	1	73	0	0	0	0	0
NA	0	0	1	1	2	1	0	0	1	1	0	1	0	0	2	1	0	1	0	0	2	1	8.766666667	0	29	1	0	0	0	0
NA	0	0	1	1	1	1	1	0	0	0	0	1	0	0	2	1	0	2	0	1	1	1	9.166666667	1	16	1	0	0	0	0
NA	0	1	1	1	2	0	0	1	0	0	0	1	1	0	2	1	0	2	0	1	1	1	9.333333333	0	44	0	0	0	0	0
NA	0	0	0	1	1	0	0	1	0	0	0	0	1	1	1	0	0	1	1	0	2	1	9.4	1	50	1	0	0	0	0
NA	0	0	1	1	1	0	0	1	1	1	0	0	1	0	1	0	1	1	1	1	1	1	9.5	1	20	1	0	0	0	0
NA	0	0	0	1	1	0	0	1	0	0	0	0	0	0	1	0	0	1	1	1	2	1	9.5	0	74	0	0	0	0	0
NA	0	0	1	1	1	0	0	0	0	1	0	0	0	0	2	0	1	1	0	1	2	1	9.533333333	0	60	0	0	0	0	0
NA	0	0	1	1	1	0	0	1	1	1	0	1	1	0	1	0	0	1	0	1	1	1	9.6	1	40	1	0	0	0	0
NA	0	0	1	1	2	1	0	1	1	1	0	0	0	0	2	0	0	1	1	1	1	1	9.633333333	1	16	1	0	0	0	0
NA	0	0	1	0	2	0	0	0	1	1	0	0	0	0	1	1	0	1	0	1	1	1	9.666666667	1	80	0	0	0	0	0
NA	0	0	0	1	2	0	0	0	0	0	0	0	0	0	1	0	0	2	0	0	2	1	9.766666667	1	83	0	0	0	0	0
NA	0	0	1	1	1	0	0	0	0	0	0	0	0	0	2	0	0	1	0	1	1	1	10.3	1	65	1	0	0	0	0
NA	0	0	1	1	2	0	0	0	0	1	0	0	0	0	2	0	0	1	0	1	1	1	10.3	1	76	1	0	0	0	0
NA	0	0	0	1	1	0	0	1	1	0	0	0	0	0	1	0	0	1	0	1	2	1	10.3	0	92	0	0	0	0	0
NA	0	0	0	0	1	1	1	0	1	0	0	0	0	0	1	1	0	1	0	1	1	1	10.36666667	1	37	0	0	0	0	0
NA	0	0	1	1	2	0	0	1	0	0	0	1	1	0	2	1	0	1	1	1	2	1	10.86666667	1	27	1	0	0	0	0
NA	0	1	1	0	2	0	0	0	0	0	1	1	0	0	2	0	1	2	0	1	1	1	11.03333333	1	56	0	0	0	0	0
NA	0	0	1	1	1	0	0	0	0	1	1	1	0	1	2	1	0	2	0	0	1	1	11.03333333	0	71	0	0	0	0	0
NA	0	1	1	0	1	0	0	1	1	1	0	1	1	0	1	1	0	1	1	1	1	1	11.06666667	0	84	0	0	0	0	0
NA	0	0	1	1	2	0	0	0	0	0	0	1	0	0	2	1	0	1	1	1	2	1	11.3	0	100	0	0	0	0	0
NA	0	1	1	1	1	0	0	0	0	0	0	1	1	1	2	1	0	2	0	0	2	1	11.66666667	1	27	1	0	0	0	0
NA	0	0	1	1	2	0	0	0	1	1	0	0	0	0	1	0	0	1	1	1	1	1	11.8	1	72	0	0	0	0	0
NA	0	1	1	0	1	0	0	1	0	1	1	1	1	1	1	1	0	1	0	1	1	1	11.86666667	0	86	1	0	0	0	0
NA	0	0	1	1	1	0	0	0	0	0	1	1	1	1	1	0	0	1	1	1	2	1	11.93333333	1	72	0	0	0	0	0
NA	0	0	1	1	2	0	0	0	1	1	0	1	0	0	2	1	1	2	1	1	2	1	12.23333333	0	82	0	0	0	0	0
NA	0	0	1	1	2	0	0	1	0	0	0	1	0	0	2	0	0	1	0	1	1	1	12.4	1	27	1	0	0	0	0
NA	0	0	1	1	1	0	0	1	1	0	0	0	0	0	2	1	1	2	0	1	2	1	12.43333333	0	56	0	0	0	0	0
NA	0	0	0	1	2	0	0	1	1	0	0	1	1	0	1	1	1	1	1	1	2	1	12.56666667	0	98	0	0	0	0	0
NA	0	0	1	1	1	0	0	1	0	0	0	1	1	0	1	0	0	1	1	0	1	1	12.6	1	111	0	0	0	0	0
NA	0	0	1	1	1	0	0	0	1	1	0	0	1	0	2	0	0	1	0	0	1	1	12.73333333	1	42	1	0	0	0	0
NA	0	0	1	1	1	0	0	0	1	0	0	1	0	0	1	0	0	1	1	1	1	1	12.93333333	0	89	0	0	0	0	0
NA	0	0	0	1	2	0	0	0	0	0	1	0	1	0	1	0	0	2	0	0	1	1	13.53333333	0	96	0	0	0	0	0
NA	0	0	0	1	2	0	0	0	0	1	1	1	1	1	2	1	1	1	1	1	1	1	13.56666667	1	72	0	0	0	0	0
NA	0	0	1	1	2	0	0	0	1	0	0	0	0	0	2	1	0	1	0	0	1	1	13.6	1	104	0	0	0	0	0
NA	0	1	0	0	1	0	0	0	1	1	0	0	1	0	2	0	0	1	0	0	1	1	13.7	1	81	0	0	0	0	0
NA	0	0	1	0	1	0	0	0	0	1	0	0	0	0	2	1	0	1	1	0	2	1	13.93333333	1	27	1	0	0	0	0
NA	0	0	1	1	1	0	0	1	1	1	0	1	1	0	2	1	0	2	0	1	1	1	14.1	1	46	0	0	0	0	0
NA	0	0	1	1	1	1	0	0	0	0	0	0	1	0	1	1	0	1	1	0	1	1	14.23333333	1	48	1	0	0	0	0
NA	0	0	1	1	1	0	0	0	0	1	0	0	0	0	2	0	1	2	0	1	2	1	15.13333333	1	28	1	0	0	0	0
NA	0	0	1	1	2	0	0	0	1	0	0	1	1	0	1	0	1	1	1	1	2	1	15.4	1	18	1	0	0	0	0
NA	0	1	1	1	1	1	0	0	0	1	1	1	1	0	1	0	0	1	1	1	2	1	15.53333333	0	93	0	0	0	0	0
NA	0	1	1	1	1	0	0	0	0	1	1	1	0	0	1	0	0	1	1	1	2	1	15.66666667	0	102	0	0	0	0	0
NA	0	0	1	1	1	0	0	0	0	1	0	0	0	0	1	1	0	1	0	1	1	1	15.7	1	29	1	0	0	0	0
NA	0	0	1	1	2	0	0	1	1	0	0	0	0	0	2	0	0	1	1	1	2	1	15.8	1	51	1	0	0	0	0
NA	0	0	1	1	1	0	0	0	1	1	0	1	1	0	2	1	0	1	0	0	1	1	15.9	1	59	1	0	0	0	0
NA	0	0	1	1	1	0	0	0	0	0	0	0	0	0	2	1	0	1	1	1	1	1	15.9	0	80	0	0	0	0	0
NA	0	0	0	1	2	0	0	1	1	1	1	1	1	0	2	1	0	2	0	1	2	1	16.1	0	36	1	0	0	0	0
NA	0	0	1	1	1	0	0	1	1	0	0	0	0	0	2	0	0	2	0	0	2	1	16.56666667	1	33	1	0	0	0	0
NA	0	0	1	1	2	0	0	0	0	0	0	0	0	0	2	1	0	1	1	1	1	1	17.1	1	98	0	0	0	0	0
NA	0	0	1	1	2	0	0	1	0	1	0	0	0	0	2	1	0	1	1	0	1	1	17.16666667	1	28	0	0	0	0	0
NA	0	0	1	1	1	0	0	0	0	0	0	1	1	0	2	0	0	1	0	1	2	1	17.43333333	1	66	1	0	0	0	0
NA	0	1	0	1	1	0	0	0	1	0	0	1	1	0	1	1	0	2	0	0	1	1	17.46666667	0	109	0	0	0	0	0
NA	0	0	0	1	1	0	0	1	1	0	0	1	0	0	2	1	0	1	0	1	1	1	17.73333333	1	118	0	0	0	0	0
NA	0	1	1	0	2	0	0	0	0	0	0	1	1	1	2	1	0	2	1	1	2	1	18	0	80	0	0	0	0	0
NA	0	0	1	1	2	0	0	0	1	1	0	1	0	0	2	1	0	1	1	1	1	1	18.7	1	25	1	0	0	0	0
NA	0	0	1	1	1	0	0	1	1	1	0	1	1	1	2	1	0	2	1	1	1	1	18.86666667	1	41	1	0	0	0	0
NA	0	1	1	1	2	0	0	1	0	0	0	0	0	0	1	0	0	1	1	1	2	1	19	0	84	1	0	0	0	0
NA	0	0	1	1	2	1	0	0	0	1	0	1	1	0	2	1	0	2	0	1	2	1	19.13333333	1	115	0	0	0	0	0
NA	0	0	1	1	2	0	0	0	0	1	1	0	0	0	1	1	0	2	1	1	2	1	19.23333333	1	43	1	0	0	0	0
NA	0	0	1	1	2	0	1	0	0	0	0	1	1	0	1	1	1	2	0	0	1	1	19.23333333	1	119	0	0	0	0	0
NA	0	0	0	1	1	0	0	1	1	1	0	1	1	0	1	0	0	1	1	0	2	1	19.3	0	77	0	0	0	0	0
NA	0	0	1	1	1	0	0	0	0	0	0	1	0	1	2	1	0	1	1	1	2	1	20.4	1	67	1	0	0	0	0
NA	0	1	1	1	2	0	0	1	0	0	0	0	0	0	1	0	0	1	0	0	1	1	21.16666667	1	35	1	0	0	0	0
NA	0	0	1	1	1	0	1	0	1	1	0	1	1	1	1	1	0	1	0	1	1	1	21.3	1	53	1	0	0	0	0
NA	0	0	1	0	2	0	0	1	0	1	0	0	1	1	2	1	1	1	1	1	1	1	21.5	0	86	0	0	0	0	0
NA	0	0	1	1	1	0	0	0	1	0	0	1	0	1	2	1	0	2	1	1	2	1	21.7	1	71	0	0	0	0	0
NA	0	0	1	1	1	0	0	0	0	1	0	0	0	0	2	1	0	1	0	1	2	1	22.46666667	0	92	0	0	0	0	0
NA	0	0	1	1	1	0	0	0	1	0	0	0	0	0	1	1	0	2	0	1	2	1	22.56666667	0	108	0	0	0	0	0
NA	0	0	1	1	1	0	0	0	0	0	0	0	0	1	2	0	0	1	1	1	2	1	22.9	0	81	0	0	0	0	0
NA	0	0	0	0	2	0	0	0	0	0	0	0	0	0	1	1	0	1	0	0	2	1	23.73333333	0	77	0	0	0	0	0
NA	0	0	1	1	1	0	0	0	0	0	0	0	0	1	2	1	0	1	0	1	2	1	23.9	1	85	1	0	0	0	0
NA	0	0	1	1	2	1	0	0	0	0	0	1	0	0	2	1	0	1	1	1	2	1	23.96666667	1	43	1	0	0	0	0
NA	0	0	1	1	1	0	0	1	0	1	0	1	0	0	1	1	0	2	0	0	2	1	24.63333333	0	83	0	0	0	0	0
NA	0	0	0	1	1	0	0	0	0	0	0	1	0	1	1	0	0	2	1	1	2	1	24.73333333	0	113	0	0	0	0	0
NA	0	0	0	1	2	0	0	0	0	0	0	0	0	0	2	1	0	1	1	1	2	1	24.83333333	1	30	1	0	0	0	0
NA	0	0	1	1	1	0	0	1	1	0	0	1	0	0	1	0	1	1	1	1	2	1	25.33333333	1	62	0	0	0	0	0
NA	0	0	1	1	1	0	0	0	0	1	0	0	0	1	2	0	0	2	0	1	1	1	26.06666667	0	111	0	0	0	0	0
NA	0	1	1	1	2	0	0	1	1	1	0	0	0	0	1	0	0	1	0	1	1	1	26.16666667	1	40	1	0	0	0	0
NA	0	0	1	0	1	0	0	0	1	0	0	1	1	0	1	0	0	1	0	1	1	1	26.3	0	86	0	0	0	0	0
NA	0	0	1	1	2	0	0	1	0	0	0	1	1	0	2	0	0	2	0	0	2	1	26.43333333	1	73	0	0	0	0	0
NA	0	0	1	1	1	0	0	0	1	1	0	0	0	0	1	1	0	2	0	1	2	1	26.63333333	1	90	0	0	0	0	0
NA	0	0	1	1	2	0	0	0	0	0	0	1	1	0	1	1	0	1	0	0	1	1	26.86666667	1	110	0	0	0	0	0
NA	0	0	1	1	1	0	0	1	1	0	1	1	1	1	2	1	0	2	1	0	1	1	27.03333333	1	99	0	0	0	0	0
NA	0	0	1	0	1	0	1	0	0	0	0	1	1	0	1	1	0	1	1	0	2	1	28.16666667	0	63	0	0	0	0	0
NA	0	0	1	1	1	0	0	1	0	0	1	1	0	0	1	1	0	2	0	0	1	1	28.66666667	1	43	1	0	0	0	0
NA	0	0	1	1	1	0	0	0	0	1	0	0	0	0	1	1	0	1	1	1	1	1	29.1	1	50	1	0	0	0	0
NA	0	0	1	0	1	0	0	1	0	1	0	0	1	0	2	1	0	2	0	1	1	1	29.36666667	0	103	0	0	0	0	0
NA	0	0	1	0	2	0	0	1	0	0	0	0	0	1	1	1	0	1	0	1	2	1	29.56666667	1	68	1	0	0	0	0
NA	0	0	1	1	2	0	0	0	1	1	0	1	1	1	2	0	0	2	0	1	1	1	29.66666667	1	115	0	0	0	0	0
NA	0	0	1	1	2	0	0	0	0	1	0	0	0	0	2	0	0	1	0	0	1	1	29.86666667	1	60	0	0	0	0	0
NA	0	0	1	1	1	0	0	1	1	0	0	1	0	0	2	1	0	1	1	1	1	1	29.9	1	94	0	0	0	0	0
NA	0	0	1	0	1	0	0	1	0	0	0	1	0	1	2	1	1	2	1	1	2	1	30	0	54	0	0	0	0	0
NA	0	0	1	1	1	0	0	0	0	0	0	1	1	0	1	0	0	2	0	0	1	1	30	0	57	1	0	0	0	0
NA	0	0	1	1	2	0	0	0	0	0	0	1	1	0	2	0	1	1	0	1	1	1	30.5	0	108	0	0	0	0	0
NA	0	1	1	1	1	0	0	0	0	1	0	1	1	1	1	1	0	2	1	1	2	1	31.66666667	1	103	0	0	0	0	0
NA	0	0	1	1	1	0	0	0	1	0	0	0	1	1	1	0	0	1	0	0	2	1	32.9	1	65	0	0	0	0	0
NA	0	0	1	0	2	0	0	0	1	1	0	0	0	0	2	1	0	2	1	1	1	1	33.43333333	1	61	1	0	0	0	0
NA	0	0	1	1	1	0	0	1	0	0	0	0	0	0	1	1	0	2	0	1	2	1	33.53333333	1	96	0	0	0	0	0
NA	0	0	1	0	1	0	0	0	0	0	0	0	0	1	2	0	0	2	1	1	1	1	34.43333333	0	90	0	0	0	0	0
NA	0	1	1	1	2	0	0	1	0	1	0	1	1	0	1	1	1	1	1	1	2	1	34.53333333	1	71	1	0	0	0	0
NA	0	0	1	1	1	0	0	1	1	1	1	1	0	0	2	1	0	1	1	1	2	1	34.73333333	1	61	0	0	0	0	0
NA	0	1	1	1	2	0	0	1	1	1	0	1	1	1	2	1	0	1	0	1	1	1	34.76666667	1	77	0	0	0	0	0
NA	0	1	1	0	1	1	0	1	1	1	0	1	1	0	1	1	1	1	0	1	1	1	34.96666667	0	88	0	0	0	0	0
NA	0	0	1	1	2	1	0	0	0	1	0	0	1	0	1	0	0	1	0	1	1	1	35.03333333	1	64	0	0	0	0	0
NA	0	0	1	1	2	0	0	1	1	1	0	1	1	0	1	0	1	2	1	1	1	1	36.56666667	0	70	0	0	0	0	0
NA	0	1	1	0	2	0	0	0	0	0	0	0	0	0	1	1	0	1	1	1	1	1	36.83333333	1	73	0	0	0	0	0
NA	0	0	1	1	1	0	0	1	0	1	0	0	0	1	1	0	0	1	1	1	1	1	38	0	99	0	0	0	0	0
NA	0	0	1	0	1	0	0	0	0	0	0	1	0	0	1	1	0	1	1	1	2	1	38.06666667	1	88	0	0	0	0	0
NA	0	0	1	1	1	0	0	0	1	1	1	1	1	1	1	0	0	1	1	1	2	1	38.36666667	0	79	0	0	0	0	0
NA	0	0	1	0	2	0	0	0	0	0	0	0	0	0	1	0	0	1	0	1	1	1	38.43333333	0	125	0	0	0	0	0
NA	0	0	1	1	1	0	1	0	1	0	0	0	0	0	1	0	0	1	0	1	2	1	38.66666667	1	63	0	0	0	0	0
NA	0	0	1	1	2	0	0	0	0	0	0	0	0	0	1	0	0	2	0	1	2	1	39.66666667	0	125	0	0	0	0	0
NA	0	0	0	1	1	0	0	0	1	0	0	1	1	0	1	1	0	2	0	1	2	1	39.73333333	1	55	1	0	0	0	0
NA	0	0	1	1	2	0	0	1	1	1	0	0	0	1	2	1	0	1	0	1	2	1	40.33333333	1	85	0	0	0	0	0
NA	0	0	1	1	1	0	0	0	1	1	1	0	1	1	1	1	0	2	0	0	1	1	40.86666667	1	64	1	0	0	0	0
NA	0	0	1	1	2	0	0	0	1	0	0	0	0	0	1	0	0	1	1	1	2	1	41.73333333	1	87	1	0	0	0	0
NA	0	1	1	0	1	0	1	0	0	1	0	0	0	0	1	1	0	1	0	1	1	1	41.93333333	0	102	0	0	0	0	0
NA	0	0	0	0	1	0	0	1	0	0	0	1	0	0	2	0	0	2	1	1	2	1	42.1	1	63	1	0	0	0	0
NA	0	0	1	1	1	0	0	1	0	0	0	0	0	0	1	0	0	1	1	1	1	1	44.3	1	98	0	0	0	0	0
NA	0	1	1	1	1	0	0	0	0	1	1	0	0	0	1	1	0	1	0	0	2	1	47.73333333	1	92	0	0	0	0	0
NA	0	1	1	1	2	0	0	0	0	0	1	0	0	0	1	0	0	1	0	1	2	1	51.2	1	94	0	0	0	0	0
NA	0	0	1	1	2	0	0	1	1	1	0	1	1	1	2	1	1	1	0	1	2	1	53	1	77	0	0	0	0	0
NA	0	0	0	1	1	0	0	0	1	0	0	1	1	1	1	1	0	2	0	0	2	1	54.1	1	113	0	0	0	0	0
NA	0	0	1	1	1	0	0	1	1	0	0	0	0	0	1	1	0	2	0	0	1	1	54.26666667	1	96	0	0	0	0	0
NA	0	0	1	1	1	0	0	0	0	0	0	1	1	1	2	1	0	2	0	0	1	1	54.46666667	0	84	0	0	0	0	0
NA	0	0	1	0	1	0	0	1	0	0	0	1	1	0	1	1	0	2	0	1	1	1	55.4	1	111	0	0	0	0	0
NA	0	1	1	1	1	0	0	1	0	0	0	1	1	0	1	1	1	1	0	1	1	1	57.83333333	1	93	0	0	0	0	0
NA	0	0	1	1	1	0	0	0	0	0	0	0	0	0	1	0	0	2	1	0	1	1	58.53333333	0	107	0	0	0	0	0
NA	0	0	1	1	2	0	0	0	1	0	0	1	0	1	2	1	1	1	1	1	2	1	59	0	59	0	0	0	0	0
NA	0	0	1	1	1	0	0	0	0	0	0	1	1	0	2	0	0	1	0	1	2	1	60.36666667	1	86	1	0	0	0	0
NA	0	0	1	1	2	0	0	0	1	1	0	1	1	0	1	0	0	1	1	1	2	1	61.03333333	0	98	0	0	0	0	0
NA	0	0	1	1	1	0	0	1	0	0	0	1	1	1	1	0	0	1	0	1	1	1	61.63333333	0	103	0	0	0	0	0
NA	0	0	1	1	1	0	0	1	1	0	0	0	0	0	1	0	0	2	0	0	1	1	63.36666667	0	125	0	0	0	0	0
NA	0	1	1	1	2	0	0	1	1	1	0	0	0	0	1	1	0	2	0	1	1	1	70	0	70	0	0	0	0	0
NA	0	0	1	1	2	0	0	0	0	0	0	1	0	0	2	1	0	1	0	0	1	1	75.96666667	0	106	0	0	0	0	0
NA	0	1	1	0	1	0	0	0	1	0	0	1	0	1	2	0	1	1	0	0	2	1	77.9	1	99	0	0	0	0	0
NA	0	0	1	0	1	0	0	1	0	1	0	0	0	0	1	1	0	1	0	1	2	1	78	0	78	0	0	0	0	0
NA	0	1	1	1	2	0	0	1	1	0	0	0	0	1	2	1	0	1	0	0	1	1	79	0	79	0	0	0	0	0
NA	0	0	1	1	1	0	0	1	1	1	0	1	1	0	1	1	0	1	0	0	1	1	79.3	1	120	0	0	0	0	0
NA	0	0	1	1	1	0	0	1	1	1	0	1	1	0	2	1	1	1	1	1	2	1	81	0	81	0	0	0	0	0
NA	0	0	1	1	1	0	0	1	0	1	0	1	1	0	2	1	1	2	1	1	2	1	88	0	88	0	0	0	0	0
NA	0	0	1	1	2	1	0	0	0	0	0	0	0	0	2	1	1	1	1	0	2	1	88	0	88	0	0	0	0	0
NA	0	0	0	1	1	0	0	0	1	0	0	1	0	0	2	0	0	1	1	1	2	1	91	0	91	0	0	0	0	0
NA	0	1	1	1	2	0	0	0	1	1	0	0	0	0	1	1	0	2	0	1	2	1	93.86666667	1	120	0	0	0	0	0
NA	0	1	1	0	2	0	0	0	1	1	0	0	0	0	1	1	0	2	1	1	1	1	1	0	7	1	0	0	0	0
NA	0	0	1	0	1	0	0	1	0	1	1	0	0	0	1	0	0	2	1	1	1	0	1	0	9	1	0	0	0	0
NA	0	0	0	1	2	0	0	1	0	0	0	1	1	0	2	1	0	1	1	0	2	0	1	1	16	1	0	0	0	0
NA	0	0	1	1	2	0	0	0	1	1	0	0	0	1	2	0	0	1	0	1	1	1	1	1	16	1	0	0	0	0
NA	0	0	1	1	2	0	0	0	1	0	1	1	0	0	1	0	0	1	1	1	1	1	1	0	18	1	0	0	0	0
NA	0	0	1	1	2	0	0	1	0	0	1	1	0	0	2	0	0	2	0	1	1	0	1	1	23	1	0	0	0	0
NA	0	0	1	1	1	0	0	1	0	1	0	1	0	0	2	0	0	2	1	1	2	1	1	0	27	0	0	0	0	0
NA	0	0	1	1	2	0	0	0	1	1	0	0	0	0	1	0	0	1	1	1	1	0	1	1	31	1	0	0	0	0
NA	0	0	1	1	2	0	0	0	0	0	1	0	0	0	2	0	0	2	1	1	1	1	1	1	71	0	0	0	0	0
NA	0	0	1	1	1	0	0	0	1	1	1	0	0	0	2	0	0	1	0	0	1	0	1.1	0	2	1	0	0	0	0
NA	0	1	1	0	2	0	0	0	1	1	0	1	1	0	1	1	0	1	0	1	2	1	1.233333333	0	19	1	0	0	0	0
NA	0	0	1	1	2	0	0	1	0	0	1	1	1	0	1	1	0	2	1	1	2	1	1.5	0	3	0	0	0	0	0
NA	0	0	1	1	1	0	0	0	1	1	1	1	1	0	2	0	1	1	1	1	2	1	1.566666667	0	1.566666667	0	0	0	0	0
NA	0	0	1	1	1	0	0	0	1	0	0	1	0	0	2	1	0	1	1	1	2	1	1.6	1	15	0	0	0	0	0
NA	0	0	0	1	2	0	0	1	0	0	0	0	0	0	2	1	0	1	0	1	2	0	1.633333333	0	2	1	0	0	0	0
NA	0	1	1	0	2	0	0	0	0	1	1	1	1	1	1	1	0	1	1	0	1	0	1.633333333	1	68	1	0	0	0	0
NA	0	0	0	1	1	0	0	0	1	1	1	0	0	0	1	1	0	1	0	0	1	0	1.633333333	0	90	0	0	0	0	0
NA	0	0	1	1	2	0	0	0	1	1	0	0	1	0	1	1	0	2	1	0	1	0	1.633333333	0	110	0	0	0	0	0
NA	0	0	1	1	2	0	0	0	1	1	1	0	0	0	1	0	0	1	0	0	1	0	1.666666667	1	18	1	0	0	0	0
NA	0	1	1	0	1	0	0	0	1	0	0	0	0	1	1	0	0	1	0	1	1	0	1.666666667	0	91	0	0	0	0	0
NA	0	0	1	1	1	0	0	1	1	1	0	0	0	0	1	1	0	1	0	0	1	0	46	0	78	0	0	0	0	0
NA	0	1	1	1	1	1	0	0	1	0	0	1	0	0	1	1	0	1	0	1	1	0	1.733333333	1	7	1	0	0	0	0
NA	0	0	1	1	2	0	0	0	1	0	1	1	1	1	2	0	0	1	1	0	2	0	1.766666667	1	15	1	0	0	0	0
NA	0	0	0	1	1	0	0	1	1	1	0	0	0	0	1	1	0	1	0	1	1	0	1.766666667	0	43	1	0	0	0	0
NA	0	0	0	1	1	0	0	1	0	0	0	1	1	0	1	0	0	2	1	1	1	0	1.8	1	36	0	0	0	0	0
NA	0	0	1	1	2	0	0	0	0	1	0	0	0	0	1	0	0	2	1	1	2	1	1.833333333	1	5	1	0	0	0	0
NA	0	0	0	1	1	0	0	0	0	1	1	0	0	0	1	0	0	1	0	0	1	0	1.933333333	1	6	1	0	0	0	0
NA	0	0	1	1	1	0	0	0	1	0	0	1	1	0	1	1	0	2	0	0	1	0	1.966666667	0	33	0	0	0	0	0
NA	0	0	1	1	1	0	1	0	0	0	0	1	0	0	2	0	0	1	0	1	2	1	2	1	122	0	0	0	0	0
NA	0	1	1	1	1	0	0	0	1	1	0	1	1	1	1	1	1	1	0	1	2	1	2	1	144	0	0	0	0	0
NA	0	0	0	1	2	0	0	0	0	0	0	0	0	0	1	0	0	2	0	0	1	1	2	1	85	0	0	0	0	0
NA	0	1	0	1	2	0	0	0	1	1	1	1	1	0	1	1	0	1	0	1	2	1	2	1	1	1	0	0	0	0
NA	0	0	1	1	2	0	0	1	1	1	0	1	1	0	2	1	0	1	0	1	2	1	2	1	5	1	0	0	0	0
NA	0	1	1	0	2	0	0	1	1	1	0	1	1	0	2	0	0	1	0	0	2	0	2	1	5	1	0	0	0	0
NA	0	1	1	0	2	0	0	0	1	1	0	1	1	0	2	0	0	1	0	1	2	0	2	1	6	1	0	0	0	0
NA	0	0	1	1	2	0	0	1	1	0	0	1	0	1	1	1	0	1	0	1	1	0	2	1	8	1	0	0	0	0
NA	0	0	1	1	2	0	0	0	0	0	0	0	0	0	1	1	0	1	0	0	2	0	2	1	9	1	0	0	0	0
NA	0	0	1	1	2	0	0	1	1	1	0	0	0	1	2	1	0	2	0	0	1	0	2	1	9	1	0	0	0	0
NA	0	1	0	1	2	0	0	1	0	1	0	0	0	1	1	1	1	1	1	0	1	0	2	0	12	1	0	0	0	0
NA	0	0	1	1	2	0	0	0	0	1	0	1	1	0	2	1	1	1	1	1	2	1	2	1	13	1	0	0	0	0
NA	0	0	1	1	2	0	0	0	0	0	0	1	0	0	1	0	0	2	1	1	2	0	2	1	17	1	0	0	0	0
NA	0	0	1	1	1	0	0	1	1	1	0	0	0	0	1	1	0	1	0	0	2	0	2	1	21	1	0	0	0	0
NA	0	0	1	1	2	0	0	1	0	1	0	1	1	0	1	1	0	2	0	1	1	0	2	1	21	1	0	0	0	0
NA	0	0	1	0	2	0	0	0	0	1	0	1	1	1	1	0	0	1	0	1	1	1	2	1	21	1	0	0	0	0
NA	0	0	1	1	1	0	0	1	0	0	0	0	1	0	2	0	1	2	0	0	2	1	2	1	57	1	0	0	0	0
NA	0	0	1	1	2	0	0	1	1	0	1	1	1	1	1	1	1	1	0	0	1	1	2	1	61	0	0	0	0	0
NA	0	0	1	0	1	0	0	0	0	1	1	0	1	0	2	1	0	1	0	1	2	0	2	0	67	0	0	0	0	0
NA	0	0	1	1	1	0	0	0	0	1	0	0	1	0	1	0	0	1	0	1	1	0	2	0	70	0	0	0	0	0
NA	0	0	0	0	1	0	0	0	0	0	0	0	0	1	2	1	1	2	0	1	2	1	2	0	82	0	0	0	0	0
NA	0	0	1	1	2	0	0	0	1	0	1	1	1	0	1	0	1	1	1	1	2	1	2	0	2	0	0	0	0	0
NA	0	0	1	1	2	0	0	0	0	1	0	1	0	0	2	0	0	1	0	1	1	0	2.033333333	1	6	1	0	0	0	0
NA	0	0	1	1	2	0	0	1	1	1	0	0	0	0	1	0	0	1	0	1	2	0	2.1	0	9	1	0	0	0	0
NA	0	0	1	1	1	0	0	0	0	1	1	0	0	0	1	0	0	2	0	0	2	0	2.133333333	0	79	0	0	0	0	0
NA	0	0	1	1	1	0	0	1	0	0	0	0	0	0	2	1	0	2	1	0	1	0	2.266666667	0	81	0	0	0	0	0
NA	0	0	1	1	1	0	0	1	1	1	0	1	0	1	1	1	0	2	0	1	1	0	2.466666667	0	108	0	0	0	0	0
NA	0	1	0	1	1	0	0	1	0	1	1	1	1	0	1	0	1	1	1	0	1	0	2.5	1	56.1	0	0	0	0	0
NA	0	0	1	1	2	0	0	1	1	0	0	0	0	1	2	0	0	2	0	0	2	1	2.566666667	1	8	1	0	0	0	0
NA	0	0	1	1	1	0	0	1	0	1	1	0	0	0	1	0	0	1	1	1	1	0	2.566666667	0	78	0	0	0	0	0
NA	0	0	1	1	1	0	0	1	1	0	0	1	0	0	1	1	1	2	1	1	2	1	2.7	1	77	1	0	0	0	0
NA	0	0	1	1	2	1	1	0	0	0	0	1	0	0	1	1	1	1	1	1	2	1	2.833333333	1	4	1	0	0	0	0
NA	0	1	1	1	1	0	0	0	0	1	0	1	1	0	2	1	0	2	1	1	2	1	3	1	8	1	0	0	0	0
NA	0	1	1	1	2	0	0	1	1	0	0	0	1	0	1	0	1	1	1	1	1	0	3	1	9	1	0	0	0	0
NA	0	1	0	1	2	0	0	1	0	0	0	0	0	0	2	0	0	1	0	1	1	0	3	1	9	1	0	0	0	0
NA	0	0	1	0	2	0	0	0	0	0	0	1	1	1	2	1	0	1	1	1	1	1	3	1	9	1	0	0	0	0
NA	0	1	1	0	2	0	0	1	0	1	0	0	0	0	1	1	1	1	1	1	2	1	3	1	12	0	0	0	0	0
NA	0	0	1	0	2	0	0	1	0	0	0	0	0	0	1	1	0	1	0	1	1	0	3	1	12	1	0	0	0	0
NA	0	0	1	1	2	0	0	0	0	0	0	1	1	0	2	1	0	1	0	1	2	0	3	1	14	1	0	0	0	0
NA	0	0	1	1	2	0	0	0	1	0	1	0	0	0	2	1	0	1	1	1	2	1	3	1	14	1	0	0	0	0
NA	0	0	1	0	2	0	0	1	1	0	0	0	0	0	2	1	0	1	0	0	1	0	3	1	15	1	0	0	0	0
NA	0	0	1	1	2	0	0	0	1	1	0	0	0	0	1	1	0	1	1	1	2	1	3	1	18	0	0	0	0	0
NA	0	0	1	1	2	0	0	0	1	1	0	1	0	0	2	1	0	2	1	1	2	1	3	1	19	1	0	0	0	0
NA	0	1	1	1	2	0	0	0	0	1	0	1	0	0	1	1	0	1	0	1	1	0	3	1	21	1	0	0	0	0
NA	0	1	1	1	2	1	0	0	0	0	1	0	0	0	1	1	0	1	0	1	2	0	3	1	27	1	0	0	0	0
NA	0	1	0	1	1	0	0	1	0	0	0	1	1	0	2	1	1	2	0	1	2	1	3	1	53	0	0	0	0	0
NA	0	0	1	1	2	0	0	0	0	0	0	1	0	1	1	1	0	2	1	0	2	0	3	1	59	1	0	0	0	0
NA	0	0	0	1	1	0	0	0	0	0	0	0	0	0	1	0	0	1	0	1	2	0	3	0	68	0	0	0	0	0
NA	0	1	1	1	1	0	1	0	0	0	1	1	0	0	1	1	0	1	1	1	1	0	3	1	83	0	0	0	0	0
NA	0	0	1	0	2	0	0	0	1	0	0	1	1	0	1	1	0	2	1	1	1	1	3	1	103	0	0	0	0	0
NA	0	0	0	1	1	0	0	0	1	1	0	0	0	0	2	0	1	1	1	1	2	1	3	1	108	0	0	0	0	0
NA	0	0	1	0	2	0	0	0	1	0	0	1	1	0	2	1	1	2	0	1	2	1	3	1	7	1	0	0	0	0
NA	0	1	1	1	2	0	0	0	0	0	0	1	1	0	2	0	1	1	0	1	1	1	3.033333333	1	5	1	0	0	0	0
NA	0	1	1	1	2	0	0	1	0	1	1	1	1	0	1	1	0	1	0	0	1	1	3.233333333	1	3	1	0	0	0	0
NA	0	0	1	1	2	1	0	1	1	0	1	0	0	1	1	1	0	2	0	1	1	1	3.3	1	10	1	0	0	0	0
NA	0	0	1	1	2	0	0	0	0	1	1	1	1	0	2	1	0	2	1	0	2	0	3.333333333	1	5	1	0	0	0	0
NA	0	0	1	1	2	0	0	1	1	0	0	0	0	0	1	0	0	1	0	1	1	0	3.5	1	5	1	0	0	0	0
NA	0	1	0	1	2	1	0	0	0	0	1	1	1	1	2	1	0	1	1	1	1	0	3.5	0	87	0	0	0	0	0
NA	0	0	1	1	2	1	0	0	1	0	0	1	1	1	1	1	1	1	0	0	1	0	3.666666667	0	39	1	0	0	0	0
NA	0	0	1	1	2	0	0	1	1	1	0	0	0	0	1	0	0	1	1	1	2	0	3.766666667	1	83	0	0	0	0	0
NA	0	0	1	1	2	0	0	1	1	1	0	0	0	0	2	1	0	2	0	1	2	0	3.833333333	1	24	1	0	0	0	0
NA	0	1	1	0	2	0	0	1	0	0	1	1	1	0	1	1	0	2	1	0	2	1	3.933333333	1	25.06666667	0	0	0	0	0
NA	0	0	1	1	2	0	0	1	0	1	0	1	1	1	1	0	1	1	0	0	1	0	4	1	7	0	0	0	0	0
NA	0	0	1	0	1	1	0	0	0	0	0	0	0	0	1	0	0	1	0	1	2	0	4	1	10	1	0	0	0	0
NA	0	0	1	0	2	0	0	0	1	1	0	0	0	0	1	1	0	1	1	1	2	1	4	1	10	1	0	0	0	0
NA	0	0	1	1	2	0	1	1	0	1	0	1	1	1	1	1	0	1	1	1	1	1	4	1	13	1	0	0	0	0
NA	0	0	1	1	2	0	0	1	0	0	0	1	0	1	1	1	0	1	0	0	2	0	4	1	17	1	0	0	0	0
NA	0	0	1	1	2	0	0	1	1	0	0	0	0	0	1	0	0	1	1	1	1	0	4	1	22	1	0	0	0	0
NA	0	0	1	1	2	0	0	1	1	1	0	0	0	0	1	1	0	1	0	0	2	0	4	1	23	0	0	0	0	0
NA	0	1	1	0	2	0	0	0	0	0	0	0	1	0	2	1	0	2	0	1	2	1	4	1	25	1	0	0	0	0
NA	0	0	1	0	2	1	0	1	1	1	0	1	1	1	1	1	1	1	0	1	2	1	4	1	35	1	0	0	0	0
NA	0	1	1	1	2	0	0	0	0	1	0	0	0	0	1	0	1	1	1	1	1	0	4	1	73	1	0	0	0	0
NA	0	1	1	0	2	0	0	1	1	0	0	0	1	0	2	1	0	2	0	0	1	0	4	1	93	0	0	0	0	0
NA	0	0	1	1	2	0	0	1	0	1	0	1	1	0	2	0	0	2	0	1	2	0	4	1	114	0	0	0	0	0
NA	0	1	1	1	2	0	0	0	1	1	0	0	0	0	1	1	0	1	1	1	2	0	4	1	119	0	0	0	0	0
NA	0	0	1	1	2	0	0	0	1	1	0	0	0	0	2	1	0	1	0	1	1	0	4	1	138	0	0	0	0	0
NA	0	0	1	1	2	0	0	1	1	1	0	1	1	0	1	0	0	1	1	0	2	0	4	1	60	0	0	0	0	0
NA	0	0	1	1	1	0	0	0	0	0	1	1	0	0	1	0	0	1	0	0	1	1	4.3	1	31.9	0	0	0	0	0
NA	0	0	1	1	2	0	0	1	0	0	0	0	1	1	1	0	0	2	0	0	1	0	4.366666667	1	8	1	0	0	0	0
NA	0	0	1	1	2	0	0	0	1	0	0	0	0	0	2	0	0	2	1	1	1	0	4.366666667	1	27	1	0	0	0	0
NA	0	0	1	1	2	0	0	1	0	0	0	0	0	0	2	0	0	1	0	0	2	0	5	1	11	1	0	0	0	0
NA	0	0	1	1	1	0	0	0	0	1	0	0	0	0	2	0	0	1	0	0	1	0	5	1	15	1	0	0	0	0
NA	0	0	1	1	2	0	0	1	0	0	0	1	1	0	1	1	0	2	1	1	1	0	5	0	15	1	0	0	0	0
NA	0	0	1	1	1	0	0	0	0	1	0	0	1	1	1	1	0	1	0	1	1	0	5	1	16	1	0	0	0	0
NA	0	0	0	1	1	0	0	1	1	0	0	0	0	0	1	1	0	1	0	1	1	1	5	1	21	0	0	0	0	0
NA	0	1	1	0	2	0	0	1	1	0	0	0	0	1	1	0	0	1	0	0	1	0	5	1	25	1	0	0	0	0
NA	0	0	1	1	2	0	0	1	1	0	0	0	0	0	1	1	0	1	0	1	1	1	5	1	26	1	0	0	0	0
NA	0	0	1	1	2	0	0	0	0	1	0	1	1	0	1	1	0	1	1	1	1	0	5	0	60	0	0	0	0	0
NA	0	0	1	1	1	0	0	0	1	0	0	0	0	0	1	1	0	1	1	1	2	0	5	0	113	0	0	0	0	0
NA	0	0	1	1	2	0	0	0	1	0	0	0	1	0	2	0	0	2	1	1	1	0	5	1	10	1	0	0	0	0
NA	0	0	1	1	2	0	0	0	0	1	0	0	0	0	1	0	0	1	0	1	1	0	5.033333333	1	7	1	0	0	0	0
NA	0	0	1	1	1	0	0	0	1	0	0	1	1	0	2	1	0	2	0	1	1	1	5.633333333	1	30	1	0	0	0	0
NA	0	0	1	1	2	0	0	0	0	1	0	0	0	0	1	1	0	1	1	1	2	0	5.7	0	117	0	0	0	0	0
NA	0	0	1	1	2	0	0	0	0	0	0	1	0	1	2	1	1	2	0	1	2	1	5.733333333	1	13	1	0	0	0	0
NA	0	0	1	1	1	0	0	0	0	1	0	1	1	0	1	1	0	2	0	1	1	1	5.866666667	0	98	0	0	0	0	0
NA	0	1	1	1	1	0	0	0	1	1	0	0	0	0	1	1	0	2	1	1	1	0	6	1	25	1	0	0	0	0
NA	0	1	1	0	2	0	0	1	0	1	0	0	0	0	1	1	0	2	0	0	1	0	6	1	25	1	0	0	0	0
NA	0	0	1	0	2	0	0	0	1	0	0	1	0	0	1	0	0	1	0	1	2	0	6	1	49	1	0	0	0	0
NA	0	1	1	1	2	0	0	1	0	0	0	1	0	1	1	0	1	1	0	0	2	1	6	1	76	1	0	0	0	0
NA	0	1	1	1	2	0	0	1	1	0	0	1	1	0	1	1	1	2	0	1	2	0	6	0	85	0	0	0	0	0
NA	0	1	1	0	2	0	0	1	1	1	1	0	1	1	1	0	0	1	1	1	2	0	6	1	114	0	0	0	0	0
NA	0	1	1	0	2	0	0	0	0	0	0	0	0	0	2	0	0	1	0	1	1	0	6	0	130	0	0	0	0	0
NA	0	1	1	0	2	0	0	1	0	1	0	0	0	0	2	1	0	2	0	1	2	0	6.066666667	1	12	1	0	0	0	0
NA	0	0	1	1	2	0	0	0	1	0	0	1	1	1	1	1	1	1	0	0	1	1	6.066666667	1	95	0	0	0	0	0
NA	0	0	1	1	2	0	0	1	0	0	0	0	0	1	1	0	0	2	0	0	2	0	6.1	1	20	1	0	0	0	0
NA	0	0	1	1	2	0	0	1	0	1	0	1	0	0	1	0	0	1	0	0	1	0	6.166666667	1	15	0	0	0	0	0
NA	0	0	1	1	2	1	0	0	1	0	1	0	0	0	2	0	0	2	1	1	2	1	6.4	0	12	0	0	0	0	0
NA	0	0	0	1	2	0	0	1	0	0	0	1	0	0	1	1	0	1	1	1	2	1	6.5	1	31	1	0	0	0	0
NA	0	0	1	1	2	1	0	0	0	0	0	0	0	0	1	1	0	2	1	0	2	0	6.7	1	7	0	0	0	0	0
NA	0	0	1	1	1	0	0	1	0	0	0	0	0	0	1	0	0	1	0	1	1	0	6.733333333	1	18	1	0	0	0	0
NA	0	0	1	0	1	0	0	0	1	1	0	1	0	0	2	0	0	1	0	1	2	1	7	1	9	1	0	0	0	0
NA	0	0	1	1	2	0	0	1	1	1	0	0	0	0	2	1	1	1	1	1	2	1	7	1	11	1	0	0	0	0
NA	0	0	1	1	2	0	0	1	1	1	0	1	1	0	1	0	1	1	1	1	1	1	7	1	11	1	0	0	0	0
NA	0	0	0	1	1	1	1	0	0	0	1	1	1	1	2	1	0	2	1	1	1	1	7	1	14	1	0	0	0	0
NA	0	0	1	0	2	0	0	0	1	1	0	0	0	0	2	1	0	1	1	1	2	0	7	1	65	1	0	0	0	0
NA	0	0	1	1	1	0	0	0	1	1	0	1	1	1	1	1	0	2	0	1	1	0	7	0	120	0	0	0	0	0
NA	0	1	1	1	2	0	0	1	0	0	0	0	0	1	1	1	0	1	0	1	1	0	7.7	0	36	1	0	0	0	0
NA	0	0	1	1	2	0	1	0	0	0	1	0	1	0	1	0	0	2	1	1	2	1	7.966666667	0	7.966666667	0	0	0	0	0
NA	0	0	1	1	1	0	1	0	1	0	1	0	0	0	1	1	0	2	0	1	2	1	8	0	48	0	0	0	0	0
NA	0	0	1	1	2	1	1	0	0	0	0	1	0	0	2	0	0	1	0	0	2	0	8	1	13	1	0	0	0	0
NA	0	1	1	1	2	0	0	1	1	0	0	1	1	0	1	1	1	1	1	1	1	1	8	1	18	1	0	0	0	0
NA	0	0	1	1	2	1	0	1	1	1	0	1	1	0	1	1	0	1	0	1	2	0	8	1	23	1	0	0	0	0
NA	0	0	1	1	2	0	0	1	1	1	0	0	0	0	1	0	0	1	0	0	1	1	8	1	26	1	0	0	0	0
NA	0	0	0	0	2	0	0	1	0	0	0	1	1	0	2	1	1	1	1	1	1	1	8	1	40	1	0	0	0	0
NA	0	1	1	0	1	0	0	0	0	1	0	1	1	0	2	1	0	1	0	1	2	0	8	0	52	0	0	0	0	0
NA	0	1	1	1	1	0	0	0	1	1	1	1	1	0	1	1	0	1	1	1	2	0	8	1	68	1	0	0	0	0
NA	0	0	1	1	2	0	0	0	0	0	0	1	1	0	1	1	0	2	0	0	2	1	8.1	0	8	0	0	0	0	0
NA	0	1	0	1	2	0	0	1	0	0	0	0	0	0	1	0	0	1	0	0	2	0	8.3	1	50	1	0	0	0	0
NA	0	0	1	1	1	0	0	0	0	0	0	1	1	0	1	1	1	2	0	0	2	0	9	1	63	1	0	0	0	0
NA	0	0	1	1	2	0	0	0	1	1	0	0	0	0	1	0	0	1	0	1	1	0	9	1	68	1	0	0	0	0
NA	0	0	1	1	2	0	0	0	1	1	0	0	0	0	2	1	0	2	0	0	1	0	9	0	105	0	0	0	0	0
NA	0	0	1	0	2	1	1	0	0	0	0	0	0	0	1	0	0	1	1	0	2	1	9	1	114	1	0	0	0	0
NA	0	1	1	1	2	0	0	0	1	1	0	0	0	0	1	0	0	1	0	0	1	0	9	1	119	0	0	0	0	0
NA	0	1	1	0	2	0	0	0	1	0	0	0	0	0	2	1	0	1	0	1	1	1	9	1	40	0	0	0	0	0
NA	0	0	0	1	1	0	0	1	1	1	0	1	1	0	1	0	0	1	1	1	1	1	9.4	1	17	0	0	0	0	0
NA	0	0	1	1	2	0	0	1	0	0	1	0	0	0	1	0	0	1	1	1	2	0	10	1	4	1	0	0	0	0
NA	0	0	1	1	2	0	1	0	0	1	0	1	1	0	1	0	0	1	1	1	1	0	10	1	12	1	0	0	0	0
NA	0	1	0	1	2	0	0	0	1	1	0	0	0	0	1	0	0	1	0	1	2	0	10	1	24	1	0	0	0	0
NA	0	1	0	1	2	0	0	0	0	0	1	1	1	1	1	0	0	1	1	1	2	0	10	1	25	0	0	0	0	0
NA	0	1	1	1	2	0	0	1	0	1	1	1	1	0	2	0	0	1	1	1	2	0	10	0	29	1	0	0	0	0
NA	0	0	1	1	2	0	0	0	1	1	0	0	1	0	1	0	0	1	1	1	1	1	10	1	41	1	0	0	0	0
NA	0	1	1	1	2	0	0	0	0	0	0	0	0	0	1	0	0	2	1	1	2	0	10	1	49	1	0	0	0	0
NA	0	0	1	1	1	0	1	0	1	1	0	1	1	0	2	0	1	1	1	1	2	1	10	1	50	1	0	0	0	0
NA	0	0	1	1	2	0	0	1	0	1	0	0	0	0	2	0	1	1	1	1	2	1	10	1	72	1	0	0	0	0
NA	0	0	1	1	1	0	0	0	1	1	0	1	1	0	1	1	0	1	0	1	1	0	10	1	88	0	0	0	0	0
NA	0	0	1	1	2	0	0	0	0	0	0	1	1	0	1	1	0	1	0	1	2	1	10	1	102	0	0	0	0	0
NA	0	0	1	1	2	0	0	1	0	1	0	0	0	0	2	1	0	2	1	1	2	1	10	1	112	0	0	0	0	0
NA	0	0	0	1	2	0	0	0	0	0	0	1	0	0	2	0	1	1	1	1	2	0	10	0	117	0	0	0	0	0
NA	0	0	1	1	1	0	1	0	0	1	1	1	0	0	1	1	0	2	1	1	1	0	11	0	4	1	0	0	0	0
NA	0	0	1	1	2	0	0	1	0	0	0	1	0	0	2	0	1	2	0	1	2	1	11	1	17	1	0	0	0	0
NA	0	0	1	1	2	1	1	0	0	0	0	1	1	0	1	1	0	2	0	0	2	0	11	1	17	1	0	0	0	0
NA	0	0	1	1	1	0	0	0	1	0	0	1	1	1	1	0	0	1	0	0	1	0	11	1	19	1	0	0	0	0
NA	0	0	1	1	2	0	0	0	0	0	0	0	0	0	1	1	0	1	1	1	1	1	11	1	20	1	0	0	0	0
NA	0	1	0	1	2	0	0	0	1	0	1	0	0	1	1	1	0	1	1	1	1	1	11	1	32	1	0	0	0	0
NA	0	0	1	1	1	0	0	0	1	1	0	0	0	0	1	1	0	1	0	1	1	1	11	1	33	0	0	0	0	0
NA	0	0	1	1	1	0	0	0	1	0	0	1	1	0	1	0	0	1	0	0	2	0	11	1	54	1	0	0	0	0
NA	0	1	1	1	1	0	1	0	0	1	0	1	1	0	1	0	0	2	1	1	1	0	11	1	91	1	0	0	0	0
NA	0	0	1	0	2	0	1	0	1	0	0	1	1	0	1	0	0	1	1	0	2	1	11	1	94	1	0	0	0	0
NA	0	1	1	1	2	0	0	1	1	0	0	0	0	0	2	1	0	2	1	1	2	0	11	0	122	0	0	0	0	0
NA	0	0	1	0	2	0	0	1	0	0	0	1	0	0	1	1	0	1	1	1	2	1	12	1	92	0	0	0	0	0
NA	0	0	1	1	2	0	0	1	0	0	0	0	0	0	1	0	0	1	0	0	1	0	12	1	16	0	0	0	0	0
NA	0	1	1	0	2	0	0	0	0	0	0	1	0	0	1	0	0	1	1	1	2	0	12	1	19	0	0	0	0	0
NA	0	1	1	1	2	0	0	0	0	1	0	1	1	0	2	0	0	1	1	1	2	1	12	1	32	1	0	0	0	0
NA	0	0	1	1	2	1	0	0	0	0	0	0	0	0	2	1	0	2	0	1	1	0	12	1	75	0	0	0	0	0
NA	0	0	1	1	1	0	0	1	1	0	0	0	0	0	1	1	0	1	0	1	1	0	12	0	118	0	0	0	0	0
NA	0	0	1	1	1	1	0	1	1	0	0	1	0	0	2	1	0	1	0	0	2	0	12	1	140	0	0	0	0	0
NA	0	0	0	1	2	0	0	1	0	0	0	1	0	0	2	1	0	2	1	0	2	1	12	1	28	0	0	0	0	0
NA	0	0	1	1	1	0	0	0	0	0	0	0	1	0	1	0	0	1	1	0	2	1	12.7	0	22.6	0	0	0	0	0
NA	0	0	1	1	2	0	0	0	1	0	0	0	0	0	2	0	1	1	0	1	2	0	12.93333333	1	40	1	0	0	0	0
NA	0	0	1	0	2	0	0	0	1	0	0	0	0	0	2	1	0	2	0	0	2	1	13	1	96	0	0	0	0	0
NA	0	0	1	1	1	0	0	0	1	0	0	0	0	1	2	1	0	2	0	0	2	1	13	1	106	0	0	0	0	0
NA	0	1	1	1	1	0	1	0	0	0	0	0	0	0	1	1	1	2	1	0	2	1	13	1	121	1	0	0	0	0
NA	0	0	0	1	1	0	0	0	1	0	0	1	1	0	1	1	0	2	0	1	1	0	13	0	124	0	0	0	0	0
NA	0	0	1	1	1	0	0	0	1	0	0	0	0	1	2	0	0	1	0	1	1	0	13	1	144	0	0	0	0	0
NA	0	0	1	1	2	1	0	1	1	1	0	1	0	0	1	0	0	1	1	1	1	0	13.06666667	1	92	0	0	0	0	0
NA	0	1	1	1	2	0	0	0	1	0	0	1	1	0	2	1	1	2	0	1	1	0	14	1	16	1	0	0	0	0
NA	0	0	1	1	2	0	0	0	1	1	0	1	1	0	2	0	0	1	1	1	1	1	14	1	18	1	0	0	0	0
NA	0	1	1	1	2	0	0	1	1	1	0	0	0	0	1	1	0	1	0	1	1	1	14	1	30	1	0	0	0	0
NA	0	1	0	1	1	1	1	0	0	0	1	0	1	0	1	0	0	1	1	1	2	1	14	1	53	1	0	0	0	0
NA	0	1	1	1	2	0	0	1	0	1	0	0	0	0	1	1	0	1	0	1	1	0	14	1	70	1	0	0	0	0
NA	0	0	1	1	2	0	0	1	1	1	1	0	0	1	2	1	0	1	0	0	1	1	14.03333333	0	92	0	0	0	0	0
NA	0	0	1	1	1	1	0	0	0	0	0	1	1	0	2	0	1	2	0	1	1	1	15	1	61	0	0	0	0	0
NA	0	0	0	0	1	0	0	0	0	1	0	0	0	0	1	0	0	1	0	1	1	0	15	1	76	1	0	0	0	0
NA	0	0	1	1	1	0	0	1	0	0	0	1	0	0	1	0	0	1	1	1	1	0	15	1	83	1	0	0	0	0
NA	0	1	0	0	1	1	0	1	0	0	0	1	1	0	2	1	0	1	1	0	2	0	15	0	91	0	0	0	0	0
NA	0	0	1	1	2	0	0	1	1	1	0	1	1	0	1	0	0	2	0	0	2	0	15	0	108	0	0	0	0	0
NA	0	0	1	1	1	0	0	1	1	0	0	0	0	0	2	1	0	1	1	1	2	1	15	1	119	0	0	0	0	0
NA	0	1	1	1	2	0	0	0	0	0	0	1	0	0	2	1	1	1	1	1	1	1	16	0	32	0	0	0	0	0
NA	0	0	1	1	1	0	0	0	1	1	0	0	1	0	1	1	0	1	0	1	2	1	16	1	79	0	0	0	0	0
NA	0	0	0	1	1	0	0	0	1	0	1	1	1	0	2	0	0	1	0	0	1	0	16.3	0	20	0	0	0	0	0
NA	0	1	1	1	2	0	0	1	0	0	1	1	0	0	1	0	1	1	1	1	1	1	17	1	34	1	0	0	0	0
NA	0	0	1	1	2	0	0	0	0	1	0	0	1	1	1	1	0	2	0	1	2	0	17	1	34	1	0	0	0	0
NA	0	0	1	1	1	0	0	1	0	1	0	1	1	0	1	0	0	1	0	0	1	1	17	1	54	0	0	0	0	0
NA	0	1	1	1	2	0	0	0	0	0	0	0	0	1	1	1	0	2	0	1	2	1	17	1	76	1	0	0	0	0
NA	0	1	0	0	2	0	0	1	1	0	0	0	0	0	1	0	0	2	0	1	2	1	17	0	104	0	0	0	0	0
NA	0	1	0	1	1	0	0	1	1	1	0	1	1	0	2	1	1	1	0	0	2	0	17	0	114	1	0	0	0	0
NA	0	1	1	1	1	0	0	0	1	0	0	0	0	0	1	1	0	1	1	1	2	0	17	1	143	0	0	0	0	0
NA	0	1	1	0	1	0	0	1	1	0	1	0	0	0	1	1	0	1	0	0	1	1	17	1	23	1	0	0	0	0
NA	0	0	1	1	1	0	0	0	0	0	0	1	1	0	1	1	0	2	0	0	2	0	17.43333333	1	46	0	0	0	0	0
NA	0	0	1	1	2	0	0	1	0	1	0	0	0	0	1	0	0	1	0	0	2	1	17.86666667	0	105	0	0	0	0	0
NA	0	0	1	1	2	0	0	1	1	1	0	1	1	0	2	1	0	1	1	1	1	0	18	1	21	1	0	0	0	0
NA	0	1	1	1	2	0	0	1	0	1	0	1	1	0	1	0	0	1	1	1	2	1	18	1	26	1	0	0	0	0
NA	0	0	0	1	2	0	0	0	0	0	0	1	0	0	2	1	0	2	0	1	1	0	18	1	118	0	0	0	0	0
NA	0	0	1	1	2	0	0	0	0	1	0	0	0	0	1	1	0	1	0	1	2	0	18	1	142	0	0	0	0	0
NA	0	1	1	1	1	0	0	1	0	0	0	0	0	1	1	1	0	2	0	1	1	0	19	1	48	1	0	0	0	0
NA	0	0	1	1	2	0	0	1	0	0	0	1	0	0	2	1	1	2	1	1	1	1	19	1	51	1	0	0	0	0
NA	0	1	0	0	2	0	0	0	0	0	0	1	1	0	1	1	0	2	0	0	1	0	19	1	57	1	0	0	0	0
NA	0	0	1	1	2	0	0	0	1	1	0	0	0	0	2	1	0	1	0	1	2	1	19	1	120	0	0	0	0	0
NA	0	1	1	1	2	0	0	0	1	1	0	1	0	0	1	1	0	1	0	1	2	0	19	1	132	0	0	0	0	0
NA	0	1	0	1	1	1	1	0	0	1	0	1	1	1	1	1	1	2	0	1	2	0	20	0	46	0	0	0	0	0
NA	0	0	1	1	2	1	0	1	1	0	0	0	1	0	2	1	0	1	1	0	1	0	20	1	20	1	0	0	0	0
NA	0	1	1	1	1	1	1	0	0	0	0	1	1	1	2	1	0	2	1	0	2	1	20	1	21	0	0	0	0	0
NA	0	0	1	0	2	1	0	0	0	0	0	1	1	0	2	0	0	1	1	1	1	1	20	0	21	0	0	0	0	0
NA	0	1	1	1	2	0	0	0	0	1	0	1	1	0	2	1	1	1	0	0	2	1	20	1	23	1	0	0	0	0
NA	0	0	0	1	1	0	0	0	0	0	0	1	0	0	1	0	0	1	0	1	2	0	20	1	40	0	0	0	0	0
NA	0	0	1	1	2	0	0	0	0	1	0	0	0	1	1	0	0	1	0	1	2	1	21	0	21	0	0	0	0	0
NA	0	0	1	0	2	0	0	0	0	0	0	0	0	0	1	1	1	1	0	1	1	1	21	1	27	1	0	0	0	0
NA	0	0	1	1	2	0	0	0	0	1	0	1	1	0	2	0	0	1	1	1	1	1	21	1	45	1	0	0	0	0
NA	0	0	1	1	1	0	0	0	0	1	0	1	1	0	2	0	1	1	1	0	2	1	21	1	71	0	0	0	0	0
NA	0	0	0	1	1	0	0	0	0	0	0	0	0	0	2	1	0	2	1	1	1	1	21	1	127	0	0	0	0	0
NA	0	0	1	1	2	0	0	0	0	1	0	0	0	0	2	1	0	1	0	1	2	0	21	1	148	0	0	0	0	0
NA	0	0	1	1	2	0	0	0	1	0	0	0	0	0	1	1	0	1	0	1	2	0	21.23333333	1	92	0	0	0	0	0
NA	0	0	1	1	2	0	0	1	1	1	0	1	0	1	2	0	0	2	1	1	2	1	21.36666667	1	111	0	0	0	0	0
NA	0	0	1	1	1	0	0	0	1	0	0	1	0	0	2	0	0	1	1	0	1	0	21.8	0	36.4	0	0	0	0	0
NA	0	0	1	0	1	0	0	1	0	1	1	1	0	0	2	0	0	2	0	1	2	1	22	1	73	0	0	0	0	0
NA	0	0	1	1	2	0	0	1	0	1	0	1	1	0	2	1	0	1	0	1	1	0	22	1	113	0	0	0	0	0
NA	0	0	1	1	1	0	1	1	1	1	0	0	0	0	1	0	0	1	0	1	2	1	23	1	40	1	0	0	0	0
NA	0	0	1	1	1	0	0	0	1	1	0	0	1	1	2	1	0	2	0	1	2	0	23	1	57	1	0	0	0	0
NA	0	1	1	1	1	0	1	0	1	1	1	1	0	0	2	0	0	1	0	1	1	0	24	0	24	1	0	0	0	0
NA	0	1	1	1	1	1	1	0	0	0	0	1	0	0	2	1	1	2	0	1	2	0	24	1	63	1	0	0	0	0
NA	0	1	1	1	2	0	0	0	0	1	0	1	1	0	2	0	0	1	0	0	1	1	24	0	146	0	0	0	0	0
NA	0	1	1	0	1	1	0	1	0	0	0	0	0	0	1	0	0	1	1	0	1	0	25	1	29	1	0	0	0	0
NA	0	1	1	0	2	1	0	1	1	1	0	1	1	1	2	1	0	1	0	0	1	1	25	1	32	1	0	0	0	0
NA	0	0	1	1	1	1	0	0	0	0	0	1	1	1	2	1	0	1	1	1	2	1	25	1	99	1	0	0	0	0
NA	0	1	1	0	2	0	0	1	1	0	0	1	0	1	2	0	1	2	0	1	1	1	25	1	125	1	0	0	0	0
NA	0	0	1	1	2	0	0	1	1	0	0	1	1	1	1	1	0	2	0	1	2	0	26	1	29	1	0	0	0	0
NA	0	1	0	0	1	0	0	1	1	0	0	0	0	0	2	1	0	2	0	1	2	0	26	0	49	1	0	0	0	0
NA	0	0	1	1	2	1	1	0	0	0	0	1	1	0	2	1	1	1	1	0	2	1	26	1	128	0	0	0	0	0
NA	0	0	1	1	2	1	1	0	0	0	0	1	1	0	2	1	0	2	0	0	2	1	26.33333333	1	41	1	0	0	0	0
NA	0	0	0	0	1	1	0	0	1	0	1	1	1	0	2	1	0	1	1	0	2	0	27.96666667	0	27.96666667	0	0	0	0	0
NA	0	0	0	1	1	0	0	0	0	0	0	0	0	0	1	0	0	2	0	0	1	0	28	1	84	1	0	0	0	0
NA	0	0	1	1	2	0	0	1	1	1	0	0	1	0	1	1	0	2	0	0	2	1	28.43333333	1	102	1	0	0	0	0
NA	0	0	1	1	2	0	1	0	1	1	0	0	0	0	2	1	0	2	1	1	2	0	29	1	68	1	0	0	0	0
NA	0	0	1	1	2	0	0	1	0	1	0	0	0	0	1	1	0	1	0	1	1	0	29.3	0	111	0	0	0	0	0
NA	0	1	1	0	1	0	0	1	0	0	0	1	1	0	2	0	0	2	1	1	1	0	29.63333333	0	92	0	0	0	0	0
NA	0	1	0	0	2	0	0	1	1	1	1	0	0	1	2	1	0	1	0	0	1	0	31	1	40	1	0	0	0	0
NA	0	0	1	0	1	0	0	1	0	0	0	0	0	0	1	0	0	1	1	1	2	1	31	1	47	0	0	0	0	0
NA	0	0	1	1	2	0	0	1	0	0	1	1	0	0	2	0	0	1	1	1	2	1	31	1	87	0	0	0	0	0
NA	0	0	1	1	1	0	0	1	0	1	0	0	0	0	1	0	0	1	0	1	2	0	31	1	101	1	0	0	0	0
NA	0	1	1	1	2	1	0	0	0	0	0	0	0	0	1	0	0	1	0	1	1	0	31	0	109	0	0	0	0	0
NA	0	0	1	1	1	0	0	0	0	0	0	1	1	1	2	1	1	1	1	1	1	1	31	1	122	0	0	0	0	0
NA	0	1	1	1	2	0	0	0	1	1	0	0	0	0	1	0	0	1	1	1	2	1	33	1	42	1	0	0	0	0
NA	0	0	1	0	1	0	0	1	1	1	0	1	1	1	2	0	1	1	1	1	1	1	33	0	129	0	0	0	0	0
NA	0	1	0	0	2	0	0	0	1	0	0	1	0	0	2	0	0	2	0	1	2	0	33.03333333	1	55	1	0	0	0	0
NA	0	1	1	1	2	1	1	0	0	0	0	0	0	0	2	0	1	1	1	1	2	1	34	1	62	1	0	0	0	0
NA	0	0	1	1	2	0	1	0	0	0	0	0	0	0	2	1	0	1	0	1	1	0	35	1	47	1	0	0	0	0
NA	0	0	1	0	1	0	0	0	1	1	0	0	1	0	1	0	0	1	1	1	1	1	35	1	104	0	0	0	0	0
NA	0	1	1	1	2	1	0	1	0	0	0	1	0	0	2	1	0	1	1	1	2	0	35.63333333	0	73	1	0	0	0	0
NA	0	0	1	1	1	1	0	1	1	1	0	0	0	0	1	0	0	1	0	1	1	1	36	1	46	1	0	0	0	0
NA	0	0	1	0	2	1	0	1	1	0	0	0	0	0	2	1	1	1	0	0	1	1	36	1	105	0	0	0	0	0
NA	0	1	1	0	1	0	0	0	1	1	0	0	0	0	1	1	0	1	0	1	2	0	36	0	143	0	0	0	0	0
NA	0	0	1	1	1	0	0	1	1	0	0	1	0	0	1	0	0	1	1	1	1	0	37	1	82	0	0	0	0	0
NA	0	0	1	1	1	0	0	1	0	0	0	0	0	0	1	1	0	2	0	1	1	0	37	0	136	0	0	0	0	0
NA	0	0	1	1	2	1	0	1	1	0	0	0	0	0	2	0	0	1	1	0	2	0	37.73333333	0	113	0	0	0	0	0
NA	0	1	1	1	1	0	0	0	1	0	0	0	0	0	1	1	0	2	0	1	2	1	38	0	72	0	0	0	0	0
NA	0	1	1	1	2	0	0	0	1	0	0	1	1	0	2	1	0	1	1	1	2	1	38	0	123	0	0	0	0	0
NA	0	1	1	1	2	0	0	0	0	0	0	1	0	1	2	1	1	1	0	1	2	1	38	1	146	0	0	0	0	0
NA	0	0	1	1	2	0	0	1	0	0	1	1	1	1	1	1	0	1	0	1	2	0	39	0	39	1	0	0	0	0
NA	0	0	1	1	2	0	0	0	1	0	0	0	0	0	1	0	0	1	0	1	1	0	39	0	51	0	0	0	0	0
NA	0	1	1	1	1	0	1	0	1	1	0	0	0	0	2	1	1	1	0	1	1	1	39	0	140	0	0	0	0	0
NA	0	0	1	1	2	0	0	0	1	0	1	1	0	0	1	0	1	1	1	1	1	0	40	0	27	0	0	0	0	0
NA	0	1	0	1	1	0	0	0	0	1	0	0	0	1	1	0	0	1	0	1	1	1	40	1	79	1	0	0	0	0
NA	0	0	1	1	1	0	0	0	0	0	0	0	0	0	1	1	1	2	1	1	2	1	40	1	82	0	0	0	0	0
NA	0	0	0	1	2	0	0	0	0	0	0	0	0	1	2	1	0	1	1	1	1	1	40	0	100	0	0	0	0	0
NA	0	0	1	0	2	0	0	0	1	1	0	1	1	1	1	1	0	1	0	1	2	0	41	1	44	1	0	0	0	0
NA	0	1	1	1	2	0	0	1	0	0	0	0	1	0	1	1	0	1	0	0	2	0	41	1	53	1	0	0	0	0
NA	0	1	0	1	1	1	1	0	1	0	0	1	1	1	2	1	0	2	0	0	1	0	41	0	75	0	0	0	0	0
NA	0	0	1	0	2	0	0	0	0	1	0	0	0	0	1	1	0	2	0	1	1	0	41	1	91	1	0	0	0	0
NA	0	0	0	1	2	0	0	1	1	0	0	1	0	0	1	1	0	1	1	1	1	0	41	0	117	0	0	0	0	0
NA	0	1	0	0	2	0	0	0	0	1	0	0	0	0	2	0	0	2	0	1	1	0	41	0	124	0	0	0	0	0
NA	0	0	1	1	2	0	0	1	1	0	0	0	0	0	1	0	0	1	0	1	2	1	43	0	48	0	0	0	0	0
NA	0	1	1	1	1	0	0	1	1	0	0	1	1	0	1	1	0	1	0	0	2	0	43	0	79	0	0	0	0	0
NA	0	1	1	1	2	0	0	0	0	1	0	0	0	0	1	0	0	1	0	1	1	0	43	1	138	0	0	0	0	0
NA	0	0	1	1	2	0	0	1	1	0	0	0	1	0	1	0	0	1	1	1	1	0	43	0	140	0	0	0	0	0
NA	0	1	1	1	1	0	0	1	0	1	0	0	0	1	2	1	0	1	0	1	2	0	44	0	73	0	0	0	0	0
NA	0	0	0	0	1	0	0	1	1	0	0	0	1	0	2	1	1	2	1	1	1	1	45	0	47	0	0	0	0	0
NA	0	1	1	1	2	0	0	0	1	1	0	0	0	0	1	0	0	1	0	0	1	0	45	0	134	0	0	0	0	0
NA	0	0	1	1	1	0	0	0	0	1	0	1	0	0	2	1	0	1	0	1	2	1	46	0	91	0	0	0	0	0
NA	0	0	1	1	1	0	0	0	0	0	0	1	1	0	1	1	0	1	1	0	2	0	46	0	41	1	0	0	0	0
NA	0	1	1	1	2	0	0	0	0	1	1	0	1	0	1	1	0	1	1	1	1	0	46	0	61	0	0	0	0	0
NA	0	0	1	1	1	0	0	0	1	0	0	1	1	0	1	1	1	1	0	1	1	1	46	1	73	1	0	0	0	0
NA	0	0	1	1	1	0	1	0	0	1	0	0	1	0	1	1	0	1	0	1	1	0	46	0	114	0	0	0	0	0
NA	0	1	1	1	2	1	1	0	0	0	0	0	0	0	1	0	0	1	0	1	1	0	46	1	145	0	0	0	0	0
NA	0	0	0	1	1	0	0	0	1	0	0	1	1	0	1	1	0	1	1	0	2	0	47	0	118	0	0	0	0	0
NA	0	0	1	1	2	1	0	1	0	0	0	1	0	0	1	0	1	2	1	1	2	1	47	0	143	0	0	0	0	0
NA	0	0	1	1	2	0	0	0	1	1	0	0	1	0	1	0	0	1	1	1	2	0	47	0	147	0	0	0	0	0
NA	0	0	0	1	1	0	0	1	1	1	0	1	1	1	2	1	0	1	0	0	1	1	48	0	48	0	0	0	0	0
NA	0	1	1	1	2	1	0	0	0	1	0	0	0	1	1	0	0	1	1	0	1	0	48	0	101	0	0	0	0	0
NA	0	0	1	0	1	0	0	1	1	1	0	1	1	1	2	0	0	2	1	1	2	0	48	0	122	0	0	0	0	0
NA	0	0	1	1	2	0	0	1	0	0	1	1	1	0	1	0	0	1	1	1	1	0	48	0	128	1	0	0	0	0
NA	0	0	1	1	2	0	0	0	1	0	0	0	1	0	2	1	0	1	1	1	1	0	48	0	131	0	0	0	0	0
NA	0	0	1	1	1	0	0	1	0	0	0	1	1	0	1	0	1	1	0	1	1	0	49	0	49	0	0	0	0	0
NA	0	1	1	1	2	0	0	1	1	1	0	0	0	0	2	1	0	2	0	1	1	0	49	0	94	1	0	0	0	0
NA	0	0	0	1	2	0	0	1	0	1	0	1	1	1	1	1	0	2	0	1	2	0	49	0	121	0	0	0	0	0
NA	0	0	1	1	1	0	1	0	1	0	1	0	0	0	1	0	0	1	0	1	2	0	51	0	51	1	0	0	0	0
NA	0	0	1	1	1	0	0	1	0	0	0	1	1	1	1	1	1	1	0	1	2	1	51	0	133	0	0	0	0	0
NA	0	0	1	1	2	0	0	1	1	0	1	0	0	0	2	1	0	1	0	1	1	0	51.6	1	77	0	0	0	0	0
NA	0	0	1	0	2	0	0	1	1	0	0	0	0	0	2	1	0	1	0	1	2	0	52	0	122	0	0	0	0	0
NA	0	0	1	0	2	0	0	1	1	0	0	0	0	0	1	0	0	1	0	1	1	0	52	1	132	0	0	0	0	0
NA	0	1	1	0	1	1	0	0	1	0	1	1	1	0	1	0	0	1	1	1	1	0	53	0	53	0	0	0	0	0
NA	0	0	1	1	2	0	0	0	0	1	0	0	0	0	2	1	0	2	0	1	2	0	54	0	128	0	0	0	0	0
NA	0	0	0	0	2	0	0	0	0	1	0	1	0	0	1	1	0	1	0	1	2	1	57.06666667	1	67	0	0	0	0	0
NA	0	1	1	0	2	0	0	0	0	0	0	0	0	0	1	0	0	2	1	1	1	0	57.56666667	1	100	0	0	0	0	0
NA	0	1	0	0	1	0	0	1	0	0	1	0	1	0	2	1	1	2	0	0	1	0	58	0	58	1	0	0	0	0
NA	0	1	0	1	1	1	1	0	0	0	0	1	0	0	2	0	0	1	1	1	2	0	58	1	62	1	0	0	0	0
NA	0	0	1	1	2	0	0	0	1	0	0	1	0	1	1	1	0	2	0	1	1	0	59	0	146	0	0	0	0	0
NA	0	0	1	1	2	0	0	1	0	0	0	0	0	0	1	0	0	2	0	0	1	0	60	0	60	1	0	0	0	0
NA	0	1	1	1	1	0	0	1	1	1	0	1	0	0	2	0	0	1	0	1	2	0	60	0	61	0	0	0	0	0
NA	0	1	1	1	1	0	0	1	0	0	0	1	1	0	1	0	1	2	1	0	2	1	60	0	81	0	0	0	0	0
NA	0	0	1	1	2	0	1	0	0	0	0	0	0	0	1	0	0	2	1	0	1	1	61	1	65	1	0	0	0	0
NA	0	0	1	0	1	0	0	0	0	1	0	0	0	1	2	1	0	1	0	1	2	0	61	1	96	1	0	0	0	0
NA	0	1	1	0	2	0	1	0	0	1	0	0	0	0	1	1	0	1	0	1	2	1	62	1	68	1	0	0	0	0
NA	0	1	0	1	1	0	0	0	0	1	0	1	1	0	2	0	0	1	0	1	2	1	63	0	63	0	0	0	0	0
NA	0	0	1	1	1	0	0	1	1	1	0	1	1	0	1	1	0	1	0	0	1	0	63	0	98	0	0	0	0	0
NA	0	1	0	0	1	1	1	0	0	0	0	1	1	0	2	1	0	2	0	0	1	0	64	0	72	1	0	0	0	0
NA	0	0	1	1	1	0	0	1	1	0	0	0	0	1	2	0	1	1	0	1	2	0	65	0	65	0	0	0	0	0
NA	0	0	1	1	1	0	0	0	0	1	0	1	1	1	1	1	1	1	1	0	2	1	66	0	109	0	0	0	0	0
NA	0	1	1	1	2	0	0	0	1	1	0	0	0	0	2	1	0	1	1	0	2	1	66	1	110	0	0	0	0	0
NA	0	0	1	1	1	0	0	1	1	0	0	1	1	0	1	0	0	2	1	1	2	1	66	1	148	0	0	0	0	0
NA	0	0	1	1	1	0	0	1	0	1	0	0	0	0	1	1	0	1	1	1	2	1	67	0	67	0	0	0	0	0
NA	0	1	1	1	2	0	0	0	1	1	0	1	1	1	1	1	0	1	0	0	2	0	67	0	70	0	0	0	0	0
NA	0	0	0	1	1	0	0	0	0	1	0	0	0	0	2	0	0	1	0	1	2	1	68	0	131	0	0	0	0	0
NA	0	0	1	1	1	0	0	1	1	1	0	1	1	1	1	1	0	2	0	0	1	1	69	1	77	1	0	0	0	0
NA	0	0	0	1	2	0	0	1	1	1	0	1	0	1	2	0	0	1	1	1	2	1	69	1	93	1	0	0	0	0
NA	0	0	1	1	1	0	0	0	1	0	0	1	0	0	2	1	1	1	0	0	2	0	70	0	70	0	0	0	0	0
NA	0	0	0	1	1	0	0	1	1	0	1	0	0	1	1	1	0	1	0	0	2	1	70	0	70	0	0	0	0	0
NA	0	1	0	0	1	0	0	0	0	0	0	0	0	1	1	0	0	1	1	0	1	0	71	0	71	0	0	0	0	0
NA	0	1	1	1	2	0	0	1	1	1	0	1	0	0	1	1	0	1	1	1	1	0	71	1	88	1	0	0	0	0
NA	0	0	0	1	1	0	0	1	0	0	0	0	1	0	1	1	0	1	1	1	1	0	72	1	109	0	0	0	0	0
NA	0	0	1	1	2	0	0	1	0	0	0	1	1	0	1	0	0	1	1	1	1	0	72.73333333	1	109	0	0	0	0	0
NA	0	0	1	1	1	0	0	0	0	0	0	0	0	0	2	0	0	1	0	1	2	0	73	1	139	0	0	0	0	0
NA	0	0	1	0	1	0	0	1	0	0	0	0	0	1	2	0	1	2	0	0	1	0	74	0	121	0	0	0	0	0
NA	0	0	1	0	1	0	0	1	1	1	0	1	0	0	2	1	0	1	1	1	2	0	75	0	107	0	0	0	0	0
NA	0	0	1	1	1	0	0	0	0	0	0	1	1	1	1	1	0	2	0	0	2	1	75	0	119	0	0	0	0	0
NA	0	1	1	0	2	0	0	0	1	0	0	1	1	0	1	0	0	1	1	1	1	1	75	1	132	0	0	0	0	0
NA	0	0	1	1	2	0	0	1	0	1	0	0	0	0	2	1	0	1	0	0	2	0	76.13333333	1	95	0	0	0	0	0
NA	0	0	1	1	2	0	0	1	0	0	0	1	0	1	1	0	0	1	1	1	2	1	77.76666667	0	117	0	0	0	0	0
NA	0	0	1	1	1	0	1	0	1	1	1	1	1	0	2	1	1	2	1	1	2	1	78	0	78	0	0	0	0	0
NA	0	1	0	1	2	0	0	1	0	0	0	1	1	0	1	0	0	2	1	1	1	1	78	0	130	0	0	0	0	0
NA	0	1	1	1	2	0	0	1	0	0	0	0	0	0	1	0	0	1	0	1	2	0	79	1	98	1	0	0	0	0
NA	0	0	1	1	1	0	0	1	0	0	0	1	1	0	1	1	0	1	0	1	2	0	79	0	143	0	0	0	0	0
NA	0	1	1	0	1	0	0	0	0	1	1	0	1	0	1	0	0	1	0	0	2	0	80	0	80	0	0	0	0	0
NA	0	0	1	1	1	0	0	0	1	1	0	1	1	0	1	1	0	2	0	0	1	0	82	0	102	0	0	0	0	0
NA	0	1	0	0	2	0	1	0	1	0	0	1	1	0	1	0	0	1	0	1	1	0	82	0	132	0	0	0	0	0
NA	0	1	1	1	1	0	0	0	1	0	0	0	1	0	2	1	0	2	0	1	2	1	82	0	143	0	0	0	0	0
NA	0	0	1	1	1	0	0	0	1	1	0	0	0	0	1	0	0	1	0	1	1	0	83	0	129	0	0	0	0	0
NA	0	0	1	1	2	0	0	0	0	0	0	0	0	0	2	0	1	1	1	1	2	1	83.6	0	104	0	0	0	0	0
NA	0	0	1	1	2	0	0	1	0	1	0	1	1	0	2	0	0	1	0	1	2	0	86.13333333	0	115	0	0	0	0	0
NA	0	0	1	1	1	0	0	0	0	0	0	1	1	0	1	0	0	1	0	0	1	0	90	0	118	0	0	0	0	0
NA	0	0	1	1	2	0	0	1	1	0	0	0	0	0	1	0	0	2	1	0	2	0	91.9	1	117	0	0	0	0	0
NA	0	0	1	1	1	0	0	0	0	1	0	0	0	0	2	1	0	1	0	0	1	1	98	0	148	0	0	0	0	0
NA	1	0	1	1	2	0	0	0	0	0	0	0	0	0	1	0	0	1	1	1	1	1	1.4	1	2	1	1	0	0	0
NA	1	0	1	1	2	0	0	1	1	1	0	0	0	0	1	1	1	1	1	0	1	1	1	1	3	1	1	1	0	0
NA	1	0	1	1	2	0	0	1	0	1	0	0	0	0	2	0	0	1	1	1	2	0	1.166666667	1	24	0	0	0	1	0
NA	1	0	1	1	2	0	0	1	1	1	0	1	1	0	1	1	0	2	1	0	1	1	1	1	3	1	0	1	0	1
NA	1	0	1	0	2	0	0	1	1	1	0	1	0	0	1	1	0	1	0	0	2	1	1.5	1	3	1	0	0	0	1
NA	1	0	0	0	2	0	0	1	0	1	1	1	1	0	2	0	0	1	1	1	1	1	1.6	1	3	1	0	0	1	0
NA	1	1	1	1	1	0	0	1	0	1	1	0	0	1	1	0	0	2	1	1	1	1	1.033333333	0	1.033333333	0	0	1	0	1
NA	1	1	1	1	1	0	0	0	0	1	1	0	0	0	2	1	0	1	0	1	2	1	2.133333333	1	3	1	0	1	0	1
NA	1	1	1	1	2	0	0	1	0	1	0	0	0	0	2	0	0	1	0	0	1	1	1	1	4	1	1	0	0	0
NA	1	0	1	1	1	0	0	1	0	1	0	0	0	0	2	1	1	1	1	0	2	1	1.3	1	71	0	0	1	0	1
NA	1	1	1	1	1	0	0	0	1	1	0	0	0	0	2	1	0	1	0	0	1	0	4.5	1	106	0	1	0	0	0
NA	1	0	1	1	1	0	0	0	1	0	0	0	0	0	1	1	0	1	0	1	1	0	4.833333333	1	84	0	1	0	0	0
NA	1	0	1	1	2	0	0	1	0	1	0	0	0	0	1	1	0	1	0	1	2	0	2	1	4	1	0	0	0	1
NA	1	0	1	1	1	0	0	0	1	1	0	0	0	0	1	1	0	1	0	1	2	0	5.266666667	0	89	0	1	0	0	0
NA	1	0	1	1	2	0	0	1	1	1	0	0	0	1	1	0	0	1	0	1	1	0	5.966666667	0	74	0	1	0	0	0
NA	1	0	1	1	1	0	0	0	1	0	0	1	1	0	2	1	0	1	0	0	2	0	6	1	94	0	1	0	0	0
NA	1	0	1	1	2	0	0	1	0	0	1	1	1	0	2	0	0	2	1	1	1	1	1.5	1	2	0	0	1	0	0
NA	1	0	1	0	1	0	0	1	0	0	1	1	0	1	2	1	1	1	0	1	2	0	1.566666667	0	71	0	0	1	0	0
NA	1	0	1	1	2	0	0	0	0	1	0	1	0	0	1	1	0	1	0	0	1	1	1.666666667	1	4	1	0	1	0	1
NA	1	0	1	1	2	0	0	1	0	1	0	1	0	0	1	1	0	1	1	1	2	0	7.7	1	81	0	0	0	1	0
NA	1	0	1	1	1	0	0	0	1	1	0	1	1	0	1	1	0	1	1	1	1	0	8.2	0	39	0	1	0	0	0
NA	1	1	1	0	2	0	0	0	0	1	0	1	1	0	1	1	0	1	1	1	1	0	2	1	4	1	0	1	0	0
NA	1	0	1	1	1	0	0	1	0	1	0	1	1	0	2	0	1	1	1	0	1	0	8.633333333	0	51	0	1	0	0	0
NA	1	1	1	0	1	0	0	0	0	1	0	0	0	0	1	0	0	1	0	1	2	0	8.633333333	0	56	0	1	0	0	0
NA	1	1	1	1	1	0	0	0	1	1	0	0	0	0	1	1	0	1	0	1	2	0	8.633333333	1	116	0	0	0	1	0
NA	1	0	1	1	2	1	0	1	0	0	0	0	0	0	2	0	0	1	1	1	1	0	1.633333333	0	94	0	0	1	1	0
NA	1	0	1	1	2	0	0	1	0	1	0	1	0	0	1	1	0	2	0	0	1	1	1.666666667	1	2	0	1	1	0	0
NA	1	0	1	1	1	0	0	1	1	0	0	1	0	0	2	0	0	1	1	1	2	0	10.16666667	0	90	0	1	0	0	0
NA	1	1	1	1	2	0	0	1	0	1	0	0	0	0	2	1	1	1	1	0	2	1	1	1	4	1	0	0	1	0
NA	1	0	1	1	2	1	0	1	0	1	0	1	0	0	2	1	0	2	1	1	2	1	1	1	4	1	0	0	1	0
NA	1	0	1	1	2	0	0	0	1	1	0	1	0	0	2	0	0	1	1	1	1	1	4.066666667	1	4	1	0	1	0	1
NA	1	0	1	1	1	0	0	0	0	1	0	1	0	0	1	1	0	1	0	1	2	0	14	0	87	0	1	0	0	0
NA	1	0	1	1	1	0	0	0	0	1	0	0	0	0	2	1	0	1	0	1	2	1	2.066666667	1	4	1	0	0	0	1
NA	1	0	1	1	2	0	0	0	0	1	1	0	0	0	1	1	0	1	0	0	2	1	1.6	1	4	1	0	0	1	1
NA	1	0	1	0	1	0	0	0	0	1	0	1	0	0	2	1	1	1	0	1	2	0	19	0	107	0	1	0	0	0
NA	1	1	1	0	1	0	0	1	0	1	0	1	1	0	1	0	0	2	0	1	2	1	2.566666667	1	5	1	0	0	1	0
NA	1	0	1	1	2	0	0	1	1	1	1	0	0	0	2	1	0	1	0	1	2	0	1.8	0	85	0	0	1	0	0
NA	1	0	1	1	2	0	0	1	0	1	1	1	0	0	2	0	1	1	0	0	1	0	23.73333333	1	38	0	1	0	0	0
NA	1	0	1	0	1	0	0	1	1	1	0	0	0	0	1	0	1	1	0	0	1	0	24.76666667	1	69	0	1	0	0	0
NA	1	0	1	1	2	0	0	0	1	1	1	0	0	0	2	0	1	1	1	0	2	0	1.8	1	35	0	0	1	0	1
NA	1	1	1	1	1	0	0	1	1	0	0	0	1	0	1	1	0	1	0	1	2	0	27.53333333	0	92	0	1	0	0	0
NA	1	0	0	1	1	0	0	1	1	0	0	1	1	0	1	1	1	2	0	1	2	0	29	0	105	0	0	0	1	0
NA	1	0	1	1	2	0	0	1	0	0	0	1	0	0	2	1	1	1	1	1	1	1	2	1	5	1	0	0	1	0
NA	1	0	1	1	1	0	0	0	1	0	0	0	0	1	1	1	1	2	0	0	1	0	34.96666667	0	105	0	1	0	0	0
NA	1	0	1	1	2	0	0	1	0	1	1	0	0	1	2	0	0	1	1	0	2	1	3.933333333	1	5	1	0	1	0	0
NA	1	0	1	0	1	0	0	0	1	1	0	0	0	0	1	0	0	1	0	1	1	0	40	0	84	0	0	0	1	0
NA	1	0	1	1	2	0	0	1	1	1	0	1	1	0	2	1	0	2	0	1	2	0	1.866666667	1	4	0	0	1	1	0
NA	1	0	1	1	2	0	0	1	0	1	1	1	1	0	2	0	0	1	1	0	2	0	74	0	103	0	0	1	0	0
NA	1	0	1	1	1	0	0	0	0	1	0	1	1	0	2	0	1	1	0	1	2	0	76.23333333	1	99	0	1	0	0	0
NA	1	0	1	1	1	0	0	1	0	1	0	0	0	1	1	1	0	1	0	0	2	0	5	0	5	1	0	0	0	1
NA	1	0	1	1	2	0	0	1	0	1	0	0	0	0	2	0	0	1	1	1	2	1	1.5	1	6	1	1	0	0	0
NA	1	0	1	1	2	0	0	1	1	1	1	1	1	0	2	0	0	2	1	1	2	1	1.966666667	1	9.233333333	0	0	1	0	1
NA	1	0	1	1	2	0	0	1	0	1	0	1	1	0	1	1	0	2	0	1	2	1	2	1	6	1	0	0	0	1
NA	1	0	1	1	2	0	0	0	0	1	0	0	0	0	1	1	1	1	0	0	2	1	1.866666667	1	6	1	0	1	0	1
NA	1	0	1	1	2	0	0	1	0	1	0	1	0	0	1	0	0	1	1	1	1	1	1	1	6	1	0	0	1	0
NA	1	0	1	1	2	0	0	0	0	1	0	1	1	0	2	1	0	1	1	0	2	1	5.566666667	1	6	1	0	1	0	1
NA	1	1	1	0	2	0	0	1	0	1	1	1	1	0	2	1	0	2	1	1	2	1	2	0	7	1	0	0	1	0
NA	1	0	1	1	2	0	0	1	1	1	0	1	0	0	2	0	0	1	0	1	2	1	3.6	1	7	1	0	1	0	1
NA	1	1	1	0	1	0	0	0	0	0	1	1	0	0	1	0	0	1	0	1	1	0	0.8	1	8	1	0	1	0	0
NA	1	0	1	1	2	0	0	1	0	1	0	0	0	1	1	1	0	2	0	1	2	1	1.333333333	1	8	1	0	1	0	1
NA	1	0	1	1	2	0	0	1	1	0	0	1	1	0	1	1	0	2	0	1	1	0	2	1	8	1	0	0	0	1
NA	1	1	0	1	2	0	0	1	0	1	1	0	0	0	2	1	0	2	1	1	1	1	2	1	8	1	0	1	0	0
NA	1	1	1	1	1	1	0	1	1	0	0	1	1	0	2	1	0	1	1	1	2	0	2	0	81	0	0	1	0	1
NA	1	0	1	1	1	0	0	0	0	1	1	0	0	1	2	0	0	1	0	1	1	1	2.066666667	1	59	0	0	1	0	1
NA	1	0	1	0	2	1	0	1	1	1	0	1	1	1	2	1	1	2	1	1	2	1	1	1	8	1	0	0	1	0
NA	1	0	1	1	1	0	0	0	0	1	0	0	1	0	1	1	0	2	0	1	2	1	4.433333333	1	8	1	0	1	0	0
NA	1	0	1	1	2	0	0	0	0	1	0	1	0	0	1	1	0	1	0	0	1	0	1.4	1	8	1	0	0	1	1
NA	1	0	1	1	2	0	0	1	1	0	0	1	0	0	2	0	0	1	0	1	1	1	5.4	0	91	0	0	0	1	0
NA	1	0	1	1	2	0	0	1	1	1	0	1	1	0	2	1	0	1	0	1	1	1	1.666666667	1	9	1	0	1	0	1
NA	1	0	1	1	2	0	0	1	1	0	0	1	0	0	2	0	1	1	0	0	1	0	0.8	1	9	1	1	0	0	0
NA	1	1	1	0	1	0	0	0	1	1	1	1	0	1	1	1	0	1	1	1	1	1	7	0	83	0	1	0	0	0
NA	1	0	1	1	2	0	0	0	0	1	0	1	1	0	1	0	0	2	0	1	2	1	7.1	1	10	0	1	0	0	0
NA	1	0	1	1	1	0	0	0	1	0	0	1	1	1	1	1	0	1	1	1	1	1	4.933333333	1	9	1	1	0	0	0
NA	1	0	1	1	2	0	0	0	0	1	0	0	0	0	1	1	1	1	0	0	2	1	1	1	9	1	1	0	0	0
NA	1	0	1	1	1	0	0	0	0	1	0	0	0	0	2	0	0	1	0	0	2	1	9.466666667	0	124	0	1	0	0	0
NA	1	0	1	1	2	0	0	1	0	0	0	0	0	0	1	1	0	2	0	1	1	0	2	1	9	1	1	0	0	0
NA	1	0	1	1	2	0	0	0	0	0	1	1	1	0	2	1	0	2	1	0	1	1	2.333333333	1	2.333333333	0	0	1	0	1
NA	1	0	1	1	2	0	0	0	0	1	0	1	0	0	2	1	0	1	0	1	2	1	4.566666667	1	9	1	0	0	0	1
NA	1	0	1	1	2	0	0	0	0	0	0	0	0	0	1	0	0	2	0	0	2	1	5.5	1	9	1	0	1	0	0
NA	1	0	1	1	2	0	0	0	1	0	0	1	1	0	1	1	0	1	0	0	1	1	1.5	0	9	1	0	0	0	1
NA	1	0	1	1	2	1	0	1	0	1	0	1	1	0	1	1	0	2	0	1	2	1	14.96666667	1	17	0	1	0	0	0
NA	1	0	1	1	1	0	0	0	0	0	0	1	0	1	1	1	0	2	1	0	1	1	16.8	0	109	0	1	0	0	0
NA	1	0	1	1	1	0	0	1	0	0	0	0	0	0	1	1	0	1	1	0	2	1	17.23333333	0	105	0	1	0	0	0
NA	1	0	1	1	2	0	0	1	0	1	0	1	1	0	2	0	0	2	1	1	1	1	24.63333333	0	116	0	0	0	1	0
NA	1	0	1	1	2	1	0	0	0	1	0	1	1	0	2	1	0	2	0	1	2	1	29.93333333	1	115	0	1	0	0	0
NA	1	0	1	1	2	0	0	1	1	1	0	0	0	1	2	1	0	1	0	1	1	1	3	0	9	1	0	0	0	1
NA	1	0	1	1	1	0	0	0	1	1	0	0	1	0	2	0	0	1	0	0	1	1	40.4	1	106	0	0	0	1	0
NA	1	0	1	1	2	0	0	1	1	1	0	1	1	0	2	1	1	1	1	0	2	1	41.5	1	92	0	1	0	0	0
NA	1	0	1	1	2	0	0	1	0	1	1	1	1	1	2	1	1	1	0	1	2	1	47.3	1	86	0	1	0	0	0
NA	1	0	1	1	2	0	0	1	0	1	0	1	1	1	2	0	1	2	1	1	1	1	2.566666667	0	2.566666667	0	0	1	0	1
NA	1	0	1	0	1	1	0	0	1	0	0	1	1	0	2	0	0	1	1	1	2	0	1.6	0	10	1	0	1	0	1
NA	1	0	1	1	1	0	0	0	0	0	0	1	0	0	1	0	0	1	0	1	2	0	8.8	1	10	1	0	0	0	1
NA	1	0	1	1	1	0	0	0	1	0	1	0	0	0	1	0	0	1	0	0	1	0	5.733333333	1	10.26666667	1	0	1	0	1
NA	1	1	1	1	2	1	0	1	0	1	1	1	0	0	2	1	0	1	1	0	1	1	1	1	11	1	0	1	0	0
NA	1	0	1	1	2	0	0	0	1	1	0	0	0	0	2	0	0	1	0	1	1	1	3.533333333	1	11	1	1	0	0	0
NA	1	0	1	1	1	0	0	0	0	1	1	0	0	0	1	0	0	1	0	0	1	1	7.666666667	1	11	1	1	0	0	0
NA	1	0	1	1	2	0	0	1	0	1	0	1	1	1	1	1	0	1	0	1	2	1	1	1	11	1	0	0	0	1
NA	1	0	1	1	2	0	0	1	1	1	0	1	1	1	1	0	0	1	0	0	1	0	5	1	11	1	0	0	0	1
NA	1	0	1	0	1	0	0	0	0	1	1	0	0	0	2	1	0	1	0	1	2	0	2.766666667	0	62	0	0	1	0	0
NA	1	0	1	1	2	0	0	0	0	1	0	0	0	0	1	1	0	1	0	1	2	0	5	1	11	1	0	1	0	1
NA	1	0	1	1	2	0	1	1	1	1	1	1	0	0	1	1	1	2	1	1	2	1	2.433333333	1	11.13333333	1	0	1	0	1
NA	1	0	1	0	2	1	0	1	1	1	1	0	1	1	1	1	0	1	0	1	1	1	3	1	12	1	0	0	0	1
NA	1	0	1	1	2	0	0	1	0	0	1	1	0	1	1	1	0	1	1	1	2	1	2.966666667	1	12	1	0	1	0	1
NA	1	0	1	1	2	0	0	1	1	1	0	0	1	0	1	1	0	1	1	1	1	1	3.533333333	1	12	1	0	1	0	1
NA	1	0	1	1	2	0	0	1	1	0	0	1	0	0	1	0	0	1	1	1	1	0	9.7	1	12	1	0	1	0	0
NA	1	0	1	1	2	0	0	1	0	1	0	1	0	0	1	0	0	1	0	1	1	0	10.73333333	1	12	1	0	0	0	1
NA	1	0	1	1	1	1	0	0	0	0	1	1	0	0	1	1	0	1	1	1	1	1	3.3	1	37.5	0	0	1	0	1
NA	1	0	1	1	2	0	0	1	1	1	0	0	0	0	2	1	0	1	1	1	1	1	4.833333333	1	13	1	0	0	0	1
NA	1	0	1	1	1	0	0	1	0	1	0	0	0	0	1	1	0	1	0	1	2	1	3.333333333	1	22	0	0	1	0	0
NA	1	0	1	1	2	1	0	1	0	1	0	1	0	0	1	1	0	2	1	1	2	0	2	1	9	0	1	0	0	0
NA	1	0	1	1	2	0	0	1	0	1	0	0	0	1	2	1	0	1	0	1	1	1	3.633333333	1	14	1	0	0	0	1
NA	1	0	1	1	2	0	0	0	0	0	0	0	0	0	1	0	0	2	0	1	2	1	7	1	14	1	0	0	0	1
NA	1	0	1	1	2	0	0	1	0	1	0	1	1	0	1	1	0	1	0	1	1	0	4	1	10	0	1	0	0	0
NA	1	0	1	0	2	0	0	1	1	1	0	0	0	0	2	1	1	2	1	0	2	1	11	1	14	1	0	0	0	1
NA	1	0	1	1	2	0	1	1	1	1	0	0	0	1	1	1	0	1	0	1	1	0	13	1	14	1	0	0	0	1
NA	1	0	1	1	1	0	0	0	1	1	0	0	0	0	2	1	0	2	0	1	2	1	11.53333333	1	14	1	0	1	0	0
NA	1	1	1	0	2	0	0	1	1	1	0	1	1	1	2	0	1	1	1	0	2	1	6.566666667	1	14	1	0	0	1	1
NA	1	0	1	1	2	0	0	0	1	1	1	1	1	0	2	0	0	1	1	0	2	0	6.4	1	15	1	0	0	1	1
NA	1	0	1	1	2	0	0	1	0	1	0	1	0	0	2	1	0	1	0	0	2	1	3.933333333	1	16	1	0	1	0	0
NA	1	0	1	1	1	0	0	1	0	1	1	0	0	0	2	1	0	1	1	0	2	1	6.166666667	1	16.83333333	1	0	1	0	1
NA	1	1	1	1	1	0	0	1	0	0	1	0	0	0	2	1	0	1	1	1	2	0	7	0	17	1	1	0	0	0
NA	1	1	1	0	2	0	0	1	0	1	0	0	1	0	2	0	0	1	1	1	2	1	4.433333333	0	17	1	0	0	1	0
NA	1	0	1	1	1	0	0	0	0	1	0	1	1	1	2	1	1	1	0	0	2	0	4.2	1	17	1	1	0	0	0
NA	1	0	1	1	2	0	0	1	0	0	1	1	1	1	2	1	0	1	1	0	2	1	6.866666667	1	17	1	1	0	0	0
NA	1	0	1	1	2	0	0	0	0	0	0	1	1	0	1	1	0	2	0	0	2	1	7.466666667	0	95	0	1	0	0	0
NA	1	0	1	1	2	0	0	0	0	1	0	0	0	0	2	1	0	1	1	1	1	0	9	1	17	1	0	0	0	1
NA	1	0	1	1	2	0	1	1	0	0	0	1	0	0	2	1	1	2	1	1	2	1	1.166666667	1	17.7	1	0	1	0	1
NA	1	0	1	0	2	0	0	1	0	1	0	0	0	0	1	0	0	2	0	1	1	0	8.766666667	1	28	0	1	0	0	0
NA	1	0	1	1	2	0	0	1	0	1	0	0	0	1	1	1	1	1	0	0	2	1	10.96666667	1	18	1	0	0	1	0
NA	1	0	1	0	1	0	0	0	1	1	0	1	1	0	2	0	0	1	0	1	2	0	9	0	99	0	1	0	0	0
NA	1	0	1	1	2	0	0	0	0	1	0	0	0	0	1	0	0	1	0	1	2	0	12	1	18	1	0	0	1	0
NA	1	0	1	1	2	0	0	1	1	0	0	1	0	0	2	0	0	1	1	0	2	1	56	0	18	1	0	1	0	1
NA	1	1	1	1	2	0	0	1	0	1	1	1	0	0	1	1	1	1	0	0	1	1	1.066666667	1	18.2	1	0	1	0	1
NA	1	0	1	1	2	0	0	0	1	1	0	1	0	0	1	1	0	1	1	1	2	0	10.76666667	1	20	0	0	0	1	0
NA	1	1	1	1	2	0	0	1	1	1	1	1	1	0	1	1	1	2	0	1	2	0	6.566666667	1	18.26666667	1	0	1	0	1
NA	1	1	1	0	1	0	0	0	1	1	0	1	1	0	1	0	0	2	1	1	1	0	2.533333333	1	19	1	0	1	0	1
NA	1	0	1	0	2	1	0	1	1	1	0	1	0	0	2	0	0	2	1	1	2	0	11	1	19	1	0	0	1	0
NA	1	0	1	1	1	0	0	1	1	1	1	0	0	0	1	0	0	2	0	0	2	1	4.433333333	0	4.433333333	0	0	1	0	1
NA	1	1	1	1	2	0	1	1	0	1	0	0	0	1	1	0	1	1	0	1	1	1	5.3	1	19	1	0	0	1	1
NA	1	0	1	1	1	0	0	1	1	0	0	1	1	0	1	0	0	1	1	1	1	0	4.833333333	0	104	0	0	1	0	1
NA	1	0	1	1	2	0	0	0	1	1	0	0	0	0	1	0	1	1	0	1	2	1	4	0	19	1	0	0	0	1
NA	1	0	1	1	2	0	1	0	0	1	0	1	0	0	2	0	0	1	0	1	1	0	4	1	21	1	1	0	0	0
NA	1	1	1	0	2	0	0	1	0	1	0	0	0	0	1	1	0	1	0	1	1	1	5.3	1	22	1	1	0	0	0
NA	1	0	1	1	1	0	0	1	1	1	0	1	0	0	1	0	0	1	0	1	1	0	5.166666667	0	108	0	0	1	0	0
NA	1	0	1	1	2	0	0	1	0	1	0	0	0	0	2	0	1	1	1	1	1	1	14	1	147	0	1	0	0	0
NA	1	1	1	1	2	0	0	0	1	0	0	1	1	0	2	0	1	2	1	1	1	0	14.73333333	0	120	0	1	0	0	0
NA	1	1	1	0	1	0	0	0	1	1	0	1	1	0	1	0	0	2	0	0	2	0	5.366666667	0	83	0	0	1	0	1
NA	1	1	1	0	2	0	0	0	0	1	1	0	0	0	1	0	0	1	0	1	2	0	5.4	0	75	0	0	1	0	1
NA	1	0	1	1	1	0	0	0	0	0	0	0	1	0	2	1	0	1	0	0	1	0	8.633333333	1	22	1	0	0	0	1
NA	1	0	1	1	2	0	0	0	0	1	0	0	0	0	2	0	0	1	0	0	1	0	23	1	128	0	1	0	0	0
NA	1	0	1	1	1	0	0	0	1	0	0	0	0	0	2	1	0	1	1	1	1	0	2.733333333	0	24	1	0	1	0	0
NA	1	0	1	1	2	0	0	1	0	1	0	1	1	0	2	1	0	2	1	1	1	1	29	0	136	0	1	0	0	0
NA	1	1	1	1	2	0	0	0	0	1	0	0	0	0	1	1	1	2	0	0	1	0	6.433333333	1	24	1	0	0	0	1
NA	1	0	1	1	2	1	0	0	0	0	0	0	0	0	2	0	0	1	0	0	2	1	5.433333333	1	25	1	1	0	0	0
NA	1	0	1	1	1	0	0	1	0	1	0	0	0	0	1	1	0	1	0	1	1	0	22	1	26	1	0	0	0	1
NA	1	0	1	1	2	0	0	1	0	1	1	0	0	1	1	1	0	1	0	1	1	1	37.56666667	0	121	0	0	0	1	0
NA	1	0	1	1	2	0	0	1	1	1	0	1	1	0	1	1	0	1	1	1	1	1	38	1	143	0	1	0	0	0
NA	1	1	1	1	1	0	0	1	0	1	0	1	0	1	2	0	1	1	1	1	2	1	39	1	124	0	1	0	0	0
NA	1	0	1	1	2	0	0	1	1	1	0	0	1	0	1	0	0	1	1	1	1	1	41	0	130	0	1	0	0	0
NA	1	0	1	1	2	0	0	1	1	1	0	1	0	0	2	1	1	1	1	0	2	1	42	1	135	0	1	0	0	0
NA	1	0	1	1	2	0	0	1	0	1	0	0	0	0	2	0	1	1	1	1	2	0	13	1	26	1	0	1	0	1
NA	1	1	1	1	1	0	0	1	1	0	0	0	0	0	1	0	0	2	1	1	1	1	52	0	98	0	1	0	0	0
NA	1	0	1	1	2	0	0	1	0	1	0	0	0	0	2	1	0	1	1	1	2	1	11.53333333	1	27	1	0	1	0	1
NA	1	0	1	1	2	0	0	1	0	0	0	1	0	0	2	0	0	2	1	1	2	0	10	1	28	1	0	0	0	1
NA	1	0	1	1	1	0	0	1	1	0	0	1	1	0	2	1	0	1	1	1	2	1	14.66666667	1	30	1	0	0	1	1
NA	1	0	1	1	1	0	0	1	1	1	0	1	1	0	1	0	0	1	0	1	1	0	61	1	135	0	1	0	0	0
NA	1	1	1	0	1	0	0	0	1	1	0	1	1	1	1	1	1	1	1	1	1	1	62	0	128	0	0	0	1	0
NA	1	0	0	0	1	0	0	0	0	0	1	1	1	0	1	0	0	1	1	1	1	1	6.133333333	1	11.46666667	0	0	1	0	1
NA	1	1	1	0	1	0	0	0	1	1	0	1	1	0	1	0	0	1	0	1	2	1	21.33333333	1	31	1	0	0	1	1
NA	1	0	1	1	1	1	0	1	0	0	1	1	1	0	1	0	0	1	1	0	1	0	18.7	1	32.6	1	0	0	0	1
NA	1	0	1	0	1	0	0	1	0	1	1	1	0	1	2	0	0	1	1	1	2	0	6.2	0	90	0	1	1	0	0
NA	1	0	1	1	1	0	0	0	1	1	1	0	0	0	1	0	0	1	0	1	1	0	6.4	0	91	0	0	1	0	0
NA	1	0	1	1	2	0	0	1	0	1	0	1	0	0	1	1	0	2	1	1	2	1	30.7	1	35	1	1	0	0	0
NA	1	1	1	0	2	0	0	0	0	1	0	1	1	0	2	0	0	2	0	1	1	0	6.933333333	1	84	0	0	1	0	1
NA	1	1	1	0	2	1	0	1	0	0	1	1	1	1	1	1	0	1	0	0	1	0	7	0	7	0	0	1	0	0
NA	1	0	1	1	1	0	0	1	1	0	0	1	0	0	2	1	0	2	1	1	1	1	7	0	7	0	0	1	0	1
NA	1	0	1	1	1	0	0	0	1	1	0	1	1	0	2	0	0	2	0	1	2	0	10.46666667	1	35	1	0	0	0	1
NA	1	0	1	1	2	0	0	1	1	0	0	1	1	0	2	1	0	2	0	0	2	1	7.1	0	87	0	0	1	0	1
NA	1	1	1	1	2	0	0	1	0	1	0	1	1	0	2	1	0	2	1	1	2	1	12.76666667	1	36	1	0	0	0	1
NA	1	1	1	0	1	0	0	1	1	1	1	1	1	1	1	1	0	1	1	0	2	1	7.166666667	1	40.8	0	0	1	1	0
NA	1	0	1	0	1	0	0	0	1	1	0	1	0	0	1	0	0	1	0	1	2	0	10.43333333	1	37	1	0	0	0	1
NA	1	0	1	1	2	0	0	0	1	1	0	0	0	0	2	0	0	2	0	1	2	0	21.36666667	0	111	0	0	0	0	1
NA	1	0	1	1	1	0	0	1	1	1	0	1	0	0	1	0	1	1	1	0	1	0	23.33333333	1	100	0	0	0	1	1
NA	1	0	1	1	1	0	1	0	0	1	0	1	1	0	1	1	0	1	0	0	1	0	32.16666667	0	67	0	0	0	0	1
NA	1	0	1	1	1	0	0	0	0	1	1	1	1	0	1	0	0	1	0	1	1	0	41.5	1	98	0	0	0	1	1
NA	1	0	1	1	2	0	0	0	0	0	0	0	0	0	1	1	0	1	0	1	1	0	7.966666667	1	104	0	0	1	0	0
NA	1	1	1	1	1	0	0	1	1	1	1	0	0	0	2	1	0	2	1	1	1	0	8.366666667	0	8.366666667	0	0	1	0	1
NA	1	0	1	1	2	0	0	0	0	1	0	0	1	0	1	0	0	1	1	1	1	0	24.23333333	1	37.56666667	1	0	1	0	1
NA	1	1	1	1	1	0	0	1	0	1	1	0	0	0	2	1	1	2	0	1	2	0	2	0	38	1	0	1	0	0
NA	1	1	0	1	1	0	0	0	0	1	1	0	0	0	2	0	0	1	1	1	1	1	10	1	38	1	0	0	0	1
NA	1	0	1	1	1	0	1	0	0	1	0	1	1	0	2	0	0	1	1	1	2	1	9	0	9	0	0	1	0	0
NA	1	0	1	1	2	0	0	1	1	1	1	0	0	0	1	1	0	2	0	0	2	1	21.26666667	1	38	1	0	0	1	1
NA	1	0	1	1	2	0	0	1	1	1	0	0	0	0	2	1	0	1	0	1	1	1	1.666666667	0	38	1	0	0	0	1
NA	1	0	1	1	2	0	0	0	0	1	0	0	0	0	1	1	0	2	1	1	2	0	15.6	1	39	1	1	0	0	0
NA	1	0	1	1	2	0	0	1	0	0	0	0	1	0	1	1	0	2	0	1	2	0	28	1	42	1	0	1	0	1
NA	1	0	1	1	2	0	0	1	0	0	1	1	1	1	1	1	0	1	0	0	2	0	10.93333333	1	124	0	0	0	0	1
NA	1	1	1	1	1	0	0	0	0	1	0	0	0	1	1	1	0	2	1	1	2	0	11	1	54	0	0	1	1	1
NA	1	0	1	1	2	0	0	1	1	1	0	1	0	1	2	1	1	1	0	1	1	1	39.2	1	43	1	0	0	1	0
NA	1	0	1	0	2	0	0	1	1	1	0	1	1	0	2	1	0	2	1	1	2	0	5	1	43	1	1	0	0	0
NA	1	0	1	1	1	0	0	1	0	0	0	0	0	0	1	1	0	1	1	0	1	1	12	0	89	0	0	1	0	0
NA	1	0	1	1	1	0	0	0	0	0	0	0	0	1	1	1	0	1	1	0	1	0	15.86666667	1	44.13333333	1	0	0	0	1
NA	1	1	1	0	1	0	0	1	0	0	0	1	0	0	2	0	0	2	0	0	2	0	12	0	12	0	0	1	0	1
NA	1	0	1	1	2	0	0	0	1	1	0	1	1	0	1	1	0	1	0	1	1	1	14.23333333	1	45	1	0	0	1	0
NA	1	0	0	1	2	0	0	1	0	1	1	1	1	0	2	1	0	2	0	1	1	0	12.03333333	1	31.3	0	0	1	0	1
NA	1	1	1	0	2	0	0	0	1	1	0	0	0	1	1	1	1	1	1	0	1	0	12.13333333	0	12.13333333	0	0	1	0	0
NA	1	0	1	1	2	0	0	0	1	1	0	0	0	1	1	1	0	1	0	1	2	1	35.5	1	45	1	0	0	0	1
NA	1	0	1	1	1	0	0	1	0	1	0	0	0	0	1	0	0	1	0	1	1	1	19	1	73	0	0	0	0	1
NA	1	0	1	1	1	0	0	0	1	1	0	0	0	1	2	0	1	2	1	0	2	1	20.43333333	1	52	0	0	0	0	1
NA	1	1	1	1	1	0	0	0	1	1	1	1	1	1	1	0	0	2	0	0	1	0	12.4	0	81	0	0	1	0	1
NA	1	1	1	1	2	0	0	0	0	1	0	1	1	0	1	1	0	2	0	0	1	1	20.83333333	1	91	0	0	0	0	1
NA	1	0	1	1	1	0	0	0	0	0	0	1	1	1	1	1	0	1	1	0	1	1	5.633333333	1	45.36666667	1	0	1	0	1
NA	1	0	1	1	1	0	0	0	1	1	0	0	0	1	1	1	0	1	0	0	2	0	7.7	0	47	1	0	0	1	1
NA	1	0	1	1	1	1	0	0	0	0	0	1	0	0	2	0	0	1	1	1	1	0	13.4	0	48	1	1	0	0	0
NA	1	0	1	1	1	0	0	0	1	1	0	0	0	0	1	1	0	1	0	0	2	1	37.1	1	64	0	0	0	0	1
NA	1	1	1	0	2	0	1	1	0	1	1	1	0	1	2	0	0	2	1	1	1	1	12.7	1	21	0	0	0	0	1
NA	1	1	1	0	2	1	0	1	0	1	1	1	1	0	2	0	0	1	1	1	2	1	4	0	9	0	0	0	0	1
NA	1	0	1	1	2	0	0	1	0	0	0	0	0	0	2	1	0	2	0	0	2	1	1.566666667	1	49	1	0	0	0	1
NA	1	1	1	1	2	0	0	0	1	1	0	1	0	0	2	1	1	1	1	1	2	1	8	1	50	1	0	0	0	1
NA	1	0	1	1	1	0	1	1	1	1	1	0	0	0	2	0	0	2	1	1	2	1	12.76666667	0	12.76666667	0	0	1	0	1
NA	1	0	1	1	2	0	0	1	0	0	0	0	1	0	2	1	0	2	0	0	2	0	27.2	1	51	1	0	0	0	1
NA	1	0	1	0	2	0	0	1	0	1	1	1	1	0	2	0	1	1	1	1	1	1	1.7	1	62	0	0	0	0	1
NA	1	0	1	1	2	0	0	1	0	1	0	1	1	0	1	0	0	1	1	1	2	1	3.433333333	0	52	1	0	1	0	1
NA	1	0	1	1	2	0	0	0	0	1	0	1	1	1	2	1	0	2	0	1	2	0	34.73333333	1	52	1	0	1	0	1
NA	1	0	1	1	2	0	0	1	1	1	0	1	0	0	1	1	0	2	1	1	2	1	13	1	102	0	0	0	0	1
NA	1	0	1	1	1	0	0	0	0	0	0	0	0	1	1	1	0	1	0	0	1	1	12.6	1	54	1	0	1	0	0
NA	1	0	1	1	1	0	0	0	0	1	0	0	0	0	1	1	0	2	0	1	2	1	5	0	55	1	0	0	0	1
NA	1	0	1	1	1	0	0	0	1	1	0	1	1	1	1	0	0	2	0	1	1	0	49	1	56	1	1	0	0	0
NA	1	0	1	1	1	0	0	0	0	0	0	0	0	0	2	1	1	1	1	1	2	1	6	0	6	0	0	0	0	1
NA	1	0	1	1	2	0	0	1	1	0	0	1	0	0	2	0	0	1	1	1	1	1	7.633333333	1	56	1	0	1	0	1
NA	1	1	1	1	1	0	0	0	1	1	0	1	0	1	2	1	0	1	0	0	1	1	43	1	57	1	0	1	0	1
NA	1	1	1	1	2	0	0	0	0	1	0	1	1	0	2	0	1	2	0	1	1	0	60	0	60	1	0	1	0	1
NA	1	0	1	1	1	0	0	0	1	1	1	1	1	0	1	1	0	1	1	1	1	0	13.16666667	0	13.16666667	0	0	1	0	0
NA	1	1	1	0	2	0	0	1	0	1	0	1	1	0	1	0	0	1	1	1	1	1	13.46666667	0	87	0	0	1	0	0
NA	1	0	1	1	1	0	0	1	1	1	0	0	0	0	2	1	0	2	0	1	2	0	14	0	14	0	0	1	0	0
NA	1	0	1	1	2	0	0	1	0	0	0	1	1	1	1	1	0	1	1	1	1	1	14	1	16	0	0	0	0	1
NA	1	1	1	0	1	0	0	1	0	0	1	0	0	1	2	1	0	2	0	0	2	0	14	0	14	0	0	1	0	0
NA	1	0	0	0	1	0	0	0	1	1	1	0	0	0	1	0	0	1	1	0	1	1	15.13333333	0	15.13333333	0	0	1	0	1
NA	1	0	1	1	1	1	0	0	0	0	1	0	0	0	1	1	0	2	0	0	1	0	17.8	0	17.8	0	0	1	0	1
NA	1	1	1	0	1	0	0	1	0	1	0	1	1	0	2	1	0	1	0	1	1	0	18	1	61	0	0	1	0	1
NA	1	1	1	1	1	1	0	0	0	0	1	1	1	1	2	0	0	1	1	1	1	1	26	0	26	0	0	0	0	1
NA	1	0	1	1	1	0	0	0	1	1	0	0	0	0	2	1	1	2	1	1	2	1	28	0	28	0	0	0	0	1
NA	1	0	1	1	1	0	0	0	0	0	1	1	1	0	1	0	0	2	0	0	1	1	18.1	1	31	0	0	1	0	1
NA	1	0	1	1	2	0	0	1	1	1	1	1	1	0	2	1	0	2	1	1	1	1	18.33333333	0	18.33333333	0	0	1	0	0
NA	1	0	1	1	1	0	0	1	0	1	0	1	1	0	1	1	0	2	0	1	1	0	34	0	34	0	0	0	0	1
NA	1	0	1	1	1	0	0	0	1	1	1	0	0	0	1	0	0	1	1	1	1	0	19.36666667	1	73	0	0	1	0	0
NA	1	1	1	0	2	0	0	1	1	0	0	0	0	1	2	1	0	2	0	0	2	1	37	0	37	0	0	0	0	1
NA	1	0	1	1	2	1	0	0	0	1	0	1	1	1	1	1	1	2	1	1	2	1	19.43333333	0	19.43333333	0	0	1	0	0
NA	1	1	1	0	2	1	1	1	0	0	1	0	0	0	1	1	0	1	1	1	2	0	19.53333333	1	28.83333333	0	0	1	0	1
NA	1	0	1	1	2	0	0	1	1	1	1	0	0	0	1	1	0	2	0	0	2	0	45	0	59	0	0	0	0	1
NA	1	0	0	1	1	0	1	0	0	1	1	1	1	0	1	1	0	2	0	1	2	0	30.7	1	63	1	1	0	0	0
NA	1	1	0	0	1	0	0	1	0	1	0	0	0	0	1	0	0	2	1	1	1	1	20	0	20	0	0	1	0	1
NA	1	1	1	0	1	0	0	1	1	1	0	1	1	0	1	1	0	2	1	1	1	1	20	0	20	0	0	1	1	1
NA	1	0	1	1	2	0	0	1	0	1	0	1	0	1	1	1	0	1	1	1	2	1	49	0	69	0	0	0	0	1
NA	1	0	1	1	2	0	0	0	0	1	0	1	0	0	1	1	0	1	0	1	2	1	20	0	20	0	0	1	0	1
NA	1	1	1	0	2	0	1	1	0	0	1	0	0	0	2	0	1	2	1	0	1	1	20.1	0	20.1	0	0	1	0	0
NA	1	1	1	0	2	0	0	1	0	1	0	0	0	0	1	1	0	1	1	1	2	0	60	0	62	0	0	0	0	1
NA	1	0	1	0	2	0	0	0	1	1	0	1	0	0	1	1	1	1	1	1	2	1	78	0	78	0	0	0	0	1
NA	1	0	1	1	1	0	0	0	1	1	0	0	0	0	1	0	0	2	0	1	2	1	20.43333333	0	98	0	0	1	0	1
NA	1	0	1	1	2	0	0	1	1	1	1	0	1	0	1	1	0	2	1	0	1	1	20.8	1	28.3	0	0	1	0	1
NA	1	1	1	1	2	0	0	0	0	0	1	0	1	0	1	0	0	1	0	0	2	1	21	0	33	0	0	1	0	1
NA	1	1	1	1	2	0	0	1	1	0	1	0	0	0	1	1	0	2	1	0	1	1	21.43333333	0	21.43333333	0	0	1	0	1
NA	1	0	1	0	2	0	1	0	1	1	0	0	0	0	2	1	0	1	0	1	1	0	7	1	63	1	1	0	0	0
NA	1	0	1	1	1	0	1	1	1	1	1	0	0	0	2	1	0	2	1	1	1	0	21.43333333	0	21.43333333	0	0	1	0	1
NA	1	0	1	1	1	0	0	1	1	1	0	0	1	0	1	0	0	1	0	1	1	1	22.3	1	59	0	0	1	0	1
NA	1	0	1	1	2	0	0	1	1	1	1	1	0	0	1	1	1	2	1	1	2	1	22.46666667	1	29	0	0	1	0	1
NA	1	0	1	1	2	0	0	1	1	1	1	0	0	0	1	0	1	1	1	0	1	0	17.7	1	66	1	1	0	0	0
NA	1	0	1	1	1	0	0	0	1	1	0	0	0	0	1	1	0	2	0	1	2	0	23.3	1	74	0	0	1	0	1
NA	1	0	1	1	1	0	0	0	1	1	1	1	1	0	1	0	0	1	1	1	1	1	23.43333333	1	38.03333333	0	0	0	0	1
NA	1	0	1	1	1	0	0	0	1	0	1	1	1	0	1	1	0	2	1	1	2	0	13.03333333	1	67	1	0	1	0	0
NA	1	0	1	1	1	0	0	0	1	1	1	0	0	0	1	1	0	2	0	0	1	1	26.76666667	0	26.76666667	0	0	1	0	1
NA	1	1	1	0	1	0	0	1	1	1	1	0	0	0	1	0	0	1	0	0	1	0	34.76666667	0	34.76666667	0	0	0	0	1
NA	1	0	1	1	1	0	0	0	0	1	0	0	0	0	2	0	0	1	1	1	1	0	27.2	0	111	0	0	1	0	0
NA	1	0	1	1	1	0	1	1	1	1	1	0	0	0	1	0	0	2	1	1	1	0	27.43333333	1	49.36666667	0	0	1	0	1
NA	1	0	1	0	1	0	0	1	0	1	0	1	1	1	1	0	1	1	0	0	2	1	4.9	0	68	1	0	1	0	1
NA	1	0	1	1	1	0	1	1	0	0	1	1	1	0	1	0	0	1	1	0	1	0	29.23333333	0	29.23333333	0	0	1	0	0
NA	1	1	1	1	1	0	0	0	1	1	1	0	0	0	1	0	0	1	1	0	1	1	32.96666667	0	32.96666667	0	0	1	0	1
NA	1	0	1	1	2	0	0	1	0	1	0	1	1	0	1	1	0	1	1	1	1	0	40.7	0	40.7	0	0	0	0	1
NA	1	0	1	0	2	0	1	0	1	1	1	0	0	1	1	1	1	1	1	1	2	1	33	0	24	0	0	1	0	1
NA	1	0	1	1	1	0	0	1	0	1	1	0	0	0	2	1	0	1	1	0	2	1	33.86666667	0	33.86666667	0	0	1	0	0
NA	1	1	1	1	2	1	0	1	0	1	0	0	0	0	1	0	0	1	0	1	2	0	38.36666667	1	70	1	1	1	0	0
NA	1	0	1	1	1	1	0	0	0	0	0	1	0	0	1	1	0	1	0	0	1	0	36.06666667	0	36.06666667	0	0	1	0	1
NA	1	1	1	0	2	0	0	1	1	1	1	0	0	0	1	0	0	1	0	0	1	0	36.23333333	0	36.23333333	0	0	1	0	1
NA	1	0	1	0	2	0	1	1	1	0	0	1	1	1	1	0	0	2	1	1	1	0	37.56666667	0	37.56666667	0	0	1	0	1
NA	1	0	0	1	2	0	0	0	1	1	0	0	1	0	2	1	0	1	1	1	1	1	38.3	0	38.3	0	0	1	0	1
NA	1	0	1	1	1	0	0	1	1	1	0	1	1	0	2	1	1	2	0	0	2	1	58	1	75	1	0	0	1	0
NA	1	1	1	1	1	0	0	0	0	1	1	0	1	1	1	1	0	1	0	1	1	1	39.3	0	39.3	0	0	1	0	1
NA	1	1	1	0	2	0	0	1	0	1	0	1	1	1	1	1	0	2	1	0	1	0	1.4	1	16.46666667	0	0	0	0	1
NA	1	0	1	1	2	0	0	0	1	0	0	1	1	1	1	0	0	2	1	0	1	1	2.533333333	1	13.16666667	0	0	0	0	1
NA	1	0	1	1	2	0	0	0	1	1	1	0	0	0	1	1	0	1	0	0	1	1	40.53333333	0	40.53333333	0	0	1	0	1
NA	1	0	1	1	2	0	0	1	1	1	0	0	1	0	1	1	0	1	0	1	2	1	42	0	42	0	0	1	0	1
NA	1	0	1	0	1	0	0	0	1	1	1	1	0	0	1	1	0	1	1	0	1	1	42.36666667	0	42.36666667	0	0	1	0	1
NA	1	1	1	0	2	0	0	1	1	1	0	0	0	0	2	0	0	1	0	0	2	0	46	1	84	1	0	0	0	1
NA	1	0	1	1	1	0	0	0	1	1	1	0	1	0	2	0	0	2	0	1	1	0	43.1	0	43.1	0	0	1	0	1
NA	1	0	1	1	2	0	0	0	0	1	0	1	1	0	2	1	0	2	0	1	2	0	43.36666667	1	120	0	0	1	0	1
NA	1	0	1	1	1	0	0	1	1	1	0	0	1	0	1	0	0	2	0	1	1	0	44	0	44	0	0	1	0	1
NA	1	0	1	1	2	0	0	0	0	0	0	0	1	0	2	0	1	1	1	1	2	0	46.93333333	1	76	0	0	1	0	0
NA	1	0	1	1	2	0	0	1	0	1	0	1	1	1	1	1	1	2	1	1	1	0	47	0	47	0	0	1	0	1
NA	1	1	1	0	1	1	0	1	1	0	0	1	1	0	2	0	1	2	1	0	2	1	48	0	63	0	0	1	0	1
NA	1	1	1	1	1	0	0	1	0	1	0	0	1	0	1	1	0	1	0	0	1	0	49.76666667	0	49.76666667	0	0	1	0	1
NA	1	0	1	0	2	0	0	1	1	0	0	0	0	0	1	0	0	1	1	1	2	1	49.96666667	0	127	0	0	1	0	1
NA	1	1	1	0	1	0	0	0	1	1	0	1	1	0	1	1	0	1	0	1	1	0	51.06666667	1	54.73333333	0	0	1	0	1
NA	1	0	1	1	2	0	0	0	0	0	0	1	1	0	1	0	0	1	0	1	2	1	52	0	52	0	0	1	0	0
NA	1	0	1	1	1	0	0	1	0	1	0	0	1	0	1	0	0	1	0	1	1	1	52.73333333	1	96	0	1	0	0	1
NA	1	0	1	1	1	1	0	1	1	0	1	1	1	0	1	0	0	2	1	1	2	1	1.266666667	1	1.266666667	0	0	0	0	1
NA	1	0	1	1	2	1	0	1	1	1	0	0	0	0	1	1	0	1	0	0	1	1	55	0	131	0	1	1	0	0
NA	1	0	1	1	2	0	0	1	0	1	0	0	0	0	1	0	0	1	0	1	2	1	5.533333333	0	94	1	0	0	1	0
NA	1	0	1	0	2	0	0	0	1	0	1	0	0	0	2	0	0	1	1	0	2	1	57.5	1	71	0	1	1	0	0
NA	1	0	1	0	2	0	0	1	1	1	0	0	0	0	2	0	0	1	1	1	2	1	7	1	102	1	1	0	0	0
NA	1	0	1	1	1	0	0	1	1	1	1	0	0	1	1	1	0	2	0	1	2	1	70	0	70	0	0	1	0	1
NA	1	0	1	1	1	0	0	0	0	1	1	0	0	0	2	0	0	1	0	0	2	0	90	0	90	0	0	1	0	0
NA	1	0	1	1	2	0	0	1	1	1	1	0	0	0	1	1	1	2	1	0	2	0	39.83333333	0	39.83333333	0	0	0	0	1
NA	1	1	1	1	2	0	0	0	1	1	0	1	1	1	1	1	0	2	0	1	2	0	96	0	142	0	0	0	0	1
