# Supplementary material for: Impact of Clonorchis sinensis infection on long-term survival after curative resection for hepatocellular carcinoma: A multicenter cohort study
Source: PLoS Negl Trop Dis. 2025 Sep 4;19(9):e0013441. doi: 10.1371/journal.pntd.0013441 (PMC12419606; doi:10.1371/journal.pntd.0013441)
Supplement: S1 Table — (XLS) [file pntd.0013441.s004.xls]

## Sheet: Sheet1
Table S1 Comparison of Baseline Characteristics Between Included and Excluded Cohorts.
Comparison of baseline characteristics between the included patient cohort (N=1386) and the cohort excluded due to missing data (N=492).
Characteristic	Group	Excluded (n=492)	Included (n=1386)	P Value	SMD
		492	1386
Age, n(%)	<60 years	346 (70.3)	1052 (75.9)	0.017	0.126
	≥60 years	146 (29.7)	334 (24.1)
Gender, n(%)	Female	89 (18.1)	191 (13.8)	0.026	0.118
	Male	403 (81.9)	1195 (86.2)
HBsAg, n(%)	Negative	57 (11.6)	238 (17.2)	0.004	0.16
	Positive	435 (88.4)	1148 (82.8)
BCLC stage, n(%)	0-A	260 (52.8)	733 (52.9)	1	0.001
	B-C	232 (47.2)	653 (47.1)
Liver cirrhosis, n(%)	Negative	257 (52.2)	614 (44.3)	0.003	0.159
	Positive	235 (47.8)	772 (55.7)
AFP, n(%)	<400ng/ml	216 (43.9)	794 (57.3)	<0.001	0.27
	≥400ng/ml	276 (56.1)	592 (42.7)
Tumor size, n(%)	<5cm	165 (33.5)	787 (56.8)	<0.001	0.48
	≥5cm	327 (66.5)	599 (43.2)
Number of tumors, n(%)	Solitary	352 (71.5)	929 (67.0)	0.073	0.098
	Multiple	140 (28.5)	457 (33.0)
