# Supplementary material for: Impact of Clonorchis sinensis infection on long-term survival after curative resection for hepatocellular carcinoma: A multicenter cohort study
Source: PLoS Negl Trop Dis. 2025 Sep 4;19(9):e0013441. doi: 10.1371/journal.pntd.0013441 (PMC12419606; doi:10.1371/journal.pntd.0013441)
Supplement: S2 Table — (XLS) [file pntd.0013441.s005.xls]

## Sheet: Sheet1
Supplementary Table S2 Covariate Balance After 1:1 Propensity Score Matching.
Variable	SMD.Unadjusted	SMD.Adjusted
Age	-0.0306864	-0.134033
Gender	0.364587	-0.11094
HBsAg	-0.128544	-0.0653255
BCLC stage	0.266595	-0.0303466
WBC	-0.076786	0
PLT	-0.0733564	-0.0599895
Neu	0.312002	0
Lym	0.0127443	-0.0682288
Eos	0.628309	-0.00819122
ALB	0.426896	0.0551039
AST	0.0320513	0.0453221
ALT	-0.0249047	-0.0307638
TBil	-0.0615481	-0.0462171
AFP	0.00615492	0.0307184
Liver cirrhosis	0.0516972	-0.0537572
Macrovascular invasion	0.0789476	0.0730436
Number of tumors	0.0452654	0.0325451
Tumorsize	0.101879	0.038398
Capsule of tumor	-0.058752	-0.0904194
Edmonson grade	-0.000214887	-0.0680336
MVI	0.277996	0.0226455
Abbreviations: SMD: Standardized Mean Difference (effect size); HBsAg: Hepatitis B surface antigen; BCLC: Barcelona Clinic Liver Cancer staging; AFP: Alpha-fetoprotein; PLT: Platelet count; WBC: White Blood Cell count; Neu: Neutrophil count; Lym: Lymphocyte count; Eos: Eosinophil count; ALB: Albumin; AST: Aspartate aminotransferase; ALT: Alanine aminotransferase; TBil: Total Bilirubin; MVI: Micro…
