# Supplementary material for: Impact of Clonorchis sinensis infection on long-term survival after curative resection for hepatocellular carcinoma: A multicenter cohort study
Source: PLoS Negl Trop Dis. 2025 Sep 4;19(9):e0013441. doi: 10.1371/journal.pntd.0013441 (PMC12419606; doi:10.1371/journal.pntd.0013441)
Supplement: S3 Table — (XLS) [file pntd.0013441.s006.xls]

## Sheet: Sheet1
Supplementary Table S3 Covariate Balance After 1:3 Propensity Score Matching
Variable	SMD.Unadjusted	SMD.Adjusted
Age	-0.0306864	-0.0601279
Gender	0.364587	-0.110304
HBsAg	-0.128544	-0.120737
BCLC stage	0.266595	0.0793841
WBC	-0.076786	-0.000131467
PLT	-0.0733564	-0.0551369
Neu	0.312002	0.105329
Lym	0.0127443	-0.1023
Eos	0.628309	0.147706
ALB	0.426896	0.134217
AST	0.0320513	-0.00137608
ALT	-0.0249047	-0.0461865
TBil	-0.0615481	-0.0629114
AFP	0.00615492	0.00887327
Liver cirrhosis	0.0516972	0.00131844
Macrovascular invasion	0.0789476	0.0243102
Number of tumors	0.0452654	0.055924
Tumorsize	0.101879	0.0125131
Capsule of tumor	-0.058752	-0.055924
Edmonson grade	-0.000214887	-0.0041044
MVI	0.277996	0.124788
Abbreviations: SMD: Standardized Mean Difference (effect size); HBsAg: Hepatitis B surface antigen; BCLC: Barcelona Clinic Liver Cancer staging; AFP: Alpha-fetoprotein; PLT: Platelet count; WBC: White Blood Cell count; Neu: Neutrophil count; Lym: Lymphocyte count; Eos: Eosinophil count; ALB: Albumin; AST: Aspartate aminotransferase; ALT: Alanine aminotransferase; TBil: Total Bilirubin; MVI: Micro…
