# Supplementary material for: Impact of Clonorchis sinensis infection on long-term survival after curative resection for hepatocellular carcinoma: A multicenter cohort study
Source: PLoS Negl Trop Dis. 2025 Sep 4;19(9):e0013441. doi: 10.1371/journal.pntd.0013441 (PMC12419606; doi:10.1371/journal.pntd.0013441)
Supplement: S4 Table — (XLS) [file pntd.0013441.s007.xls]

## Sheet: Sheet1
Supplementary Table S4 Covariate Balance After Inverse Probability of Treatment Weighting
Variable	SMD.Unadjusted	SMD.Adjusted
Age	-0.0306864	-0.119391
Gender	0.364587	0.223639
HBsAg	-0.128544	0.0109962
BCLC stage	0.266595	0.00459573
WBC	-0.076786	-0.0219351
PLT	-0.0733564	-0.0940411
Neu	0.312002	0.00609275
Lym	0.0127443	-0.0132425
Eos	0.628309	0.0955816
ALB	0.426896	0.0582114
AST	0.0320513	0.0500646
ALT	-0.0249047	0.0147978
TBil	-0.0615481	-0.10172
AFP	0.00615492	-0.02294
Liver cirrhosis	0.0516972	0.0490177
Macrovascular invasion	0.0789476	0.0159682
Number of tumors	0.0452654	0.0527057
Tumorsize	0.101879	0.0336381
Capsule of tumor	-0.058752	-0.0671691
Edmonson grade	-0.000214887	-0.0504057
MVI	0.277996	0.0364202
Abbreviations: SMD: Standardized Mean Difference (effect size); HBsAg: Hepatitis B surface antigen; BCLC: Barcelona Clinic Liver Cancer staging; AFP: Alpha-fetoprotein; PLT: Platelet count; WBC: White Blood Cell count; Neu: Neutrophil count; Lym: Lymphocyte count; Eos: Eosinophil count; ALB: Albumin; AST: Aspartate aminotransferase; ALT: Alanine aminotransferase; TBil: Total Bilirubin; MVI: Micro…
