# Supplementary material for: Impact of Clonorchis sinensis infection on long-term survival after curative resection for hepatocellular carcinoma: A multicenter cohort study
Source: PLoS Negl Trop Dis. 2025 Sep 4;19(9):e0013441. doi: 10.1371/journal.pntd.0013441 (PMC12419606; doi:10.1371/journal.pntd.0013441)
Supplement: S5 Table — (XLS) [file pntd.0013441.s008.xls]

## Sheet: Sheet1
Supplementary Table S5. Sensitivity Analyses: Doubly Robust Estimation and E-value Analysis
Part A: Doubly Robust Estimation (AIPW) for Recurrence-Free Survival (RFS)
Analysis Method	Outcome	Adjusted Hazard Ratio (aHR)	95% Confidence Interval (CI)	P-value
AIPW (Full Cohort)	RFS	1.11	0.92 – 1.35	0.27
Part B: E-value Analysis for Unmeasured Confounding
Association	Analysis Method	Hazard Ratio (HR) (95% CI)	E-value (Point Estimate)	E-value (Lower CI Limit)
C. sinensis vs. Overall Survival (OS)	Multivariable Cox Regression (Full Cohort)	1.26 (1.03 – 1.55)	1.63	1.17
C. sinensis vs. Overall Survival (OS)	1:1 Propensity Score Matching (PSM)	1.55 (1.20 – 2.01)	2.05	1.53
C. sinensis vs. Recurrence-Free Survival (RFS)	1:1 Propensity Score Matching (PSM)	1.63 (1.30 – 2.04)	2.15	1.69
Microvascular Invasion (MVI) vs. Overall Survival (OS) (Mediator-Outcome Association)	Causal Mediation Analysis	1.36 (1.15 – 1.61)	1.78	1.44
Table Notes:
AIPW (Augmented Inverse Probability Weighting): A doubly robust estimation method. It provides an unbiased estimate if either the propensity score model or the outcome model is correctly specified, thus offering protection against model misspecification.
E-value: The E-value quantifies the minimum strength of association (on the risk ratio scale) that an unmeasured confounder would need to have with both the exposure and the outcome to fully explain away an observed association, conditional on the measured covariates. A larger E-value indicates that a stronger confounder would be needed to nullify the result, suggesting greater robustness.
