# Supplementary material for: Impact of Clonorchis sinensis infection on long-term survival after curative resection for hepatocellular carcinoma: A multicenter cohort study
Source: PLoS Negl Trop Dis. 2025 Sep 4;19(9):e0013441. doi: 10.1371/journal.pntd.0013441 (PMC12419606; doi:10.1371/journal.pntd.0013441)
Supplement: S6 Table — (XLS) [file pntd.0013441.s009.xls]

## Sheet: Sheet1
Supplementary Table S6.Multivariable Cox Regression Analysis of the Interaction between C.sinensis and HBsAg Status on Overall Survival
Variable	Hazard Ratio (HR)	95% Confidence Interval (CI)	P-value
C. sinensis (Positive vs. Negative)	0.92	0.56 – 1.50	0.727
HBsAg (Positive vs. Negative)	0.97	0.75 – 1.25	0.813
Interaction Term (C. sinensis × HBsAg)	1.44	0.85 – 2.45	0.174
Table Notes:
HR (Hazard Ratio): The model was fully adjusted for age, gender, BCLC stage, white blood cell (WBC) count, platelet (PLT) count, neutrophil (Neu) count, lymphocyte (Lym) count, eosinophil (Eos) count, albumin (ALB), AST, ALT, total bilirubin (TBil), AFP, liver cirrhosis, cancer embolus, number of tumors, tumor size, capsule of tumor, Edmonson grade, and MVI.
The P-value for the interaction (P for interaction = 0.174) indicates that the prognostic impact of Clonorchis sinensis infection on overall survival does not significantly differ between HBsAg-positive and HBsAg-negative patients.
