# Supplementary material for: Impact of Clonorchis sinensis infection on long-term survival after curative resection for hepatocellular carcinoma: A multicenter cohort study
Source: PLoS Negl Trop Dis. 2025 Sep 4;19(9):e0013441. doi: 10.1371/journal.pntd.0013441 (PMC12419606; doi:10.1371/journal.pntd.0013441)
Supplement: S7 Table — (XLS) [file pntd.0013441.s010.xls]

## Sheet: Sheet1
Supplementary Table S7. Baseline Characteristics and Survival Analysis by C. sinensis Diagnostic Subgroup
Part A: Distribution of Diagnostic Methods Among C. sinensis-Positive Patients (n=312)
Diagnostic Method	Number of Patients (n)	Percentage of Positive Cohort (%)
Stool Examination	171	54.8
ELISA Serology	142	45.5
Imaging	71	22.8
Pathology	43	13.8
Table Notes:
Percentages are calculated based on the total number of C. sinensis-positive patients (n=312).
The sum of percentages exceeds 100% because a single patient could be diagnosed by multiple methods.
Part B: Comparison of Baseline Clinicopathological Characteristics by Diagnostic Subgroup
Characteristic	Level	C.sinensis-Negative (n=1074)	Confirmed Active Infection (n=271)	ELISA-Positive Only (n=41)	P-value	SMD
Age, n (%)	<60 years	812 (75.6)	209 (77.1)	31 (75.6)	0.872	0.024
	≥60 years	262 (24.4)	62 (22.9)	10 (24.4)
Gender, n (%)	Female	181 (16.9)	9 (3.3)	1 (2.4)	<0.001	0.339
	Male	893 (83.1)	262 (96.7)	40 (97.6)
HBsAg, n (%)	Negative	173 (16.1)	56 (20.7)	9 (22.0)	0.147	0.1
	Positive	901 (83.9)	215 (79.3)	32 (78.0)
BCLC stage, n (%)	0-A	600 (55.9)	111 (41.0)	22 (53.7)	<0.001	0.201
	B-C	474 (44.1)	160 (59.0)	19 (46.3)
WBC, n (%)	Normal	959 (89.3)	248 (91.5)	38 (92.7)	0.462	0.079
	Abnormal	115 (10.7)	23 (8.5)	3 (7.3)
PLT, n (%)	≥100x10⁹/L	991 (92.3)	256 (94.5)	38 (92.7)	0.463	0.059
	<100x10⁹/L	83 (7.7)	15 (5.5)	3 (7.3)
Neu, n (%)	<3.82x10⁹/L	633 (58.9)	116 (42.8)	20 (48.8)	<0.001	0.217
	≥3.82x10⁹/L	441 (41.1)	155 (57.2)	21 (51.2)
Lym, n (%)	<1.83x10⁹/L	592 (55.1)	141 (52.0)	29 (70.7)	0.079	0.26
	≥1.83x10⁹/L	482 (44.9)	130 (48.0)	12 (29.3)
Eos, n (%)	<0.2x10⁹/L	616 (57.4)	66 (24.4)	16 (39.0)	<0.001	0.468
	≥0.2x10⁹/L	458 (42.6)	205 (75.6)	25 (61.0)
ALB, n (%)	≥35g/L	921 (85.8)	201 (74.2)	20 (48.8)	<0.001	0.563
	<35g/L	153 (14.2)	70 (25.8)	21 (51.2)
AST, n (%)	<40U/L	537 (50.0)	128 (47.2)	23 (56.1)	0.505	0.119
	≥40U/L	537 (50.0)	143 (52.8)	18 (43.9)
ALT, n (%)	<40U/L	634 (59.0)	161 (59.4)	27 (65.9)	0.683	0.094
	≥40U/L	440 (41.0)	110 (40.6)	14 (34.1)
TBil, n (%)	<17.1μmol/L	833 (77.6)	216 (79.7)	34 (82.9)	0.563	0.09
	≥17.1μmol/L	241 (22.4)	55 (20.3)	7 (17.1)
AFP, n (%)	<400ng/ml	616 (57.4)	158 (58.3)	20 (48.8)	0.515	0.128
	≥400ng/ml	458 (42.6)	113 (41.7)	21 (51.2)
Liver cirrhosis, n (%)	Negative	482 (44.9)	115 (42.4)	17 (41.5)	0.718	0.046
	Positive	592 (55.1)	156 (57.6)	24 (58.5)
Cancer embolus, n (%)	Negative	902 (84.0)	218 (80.4)	35 (85.4)	0.353	0.087
	Positive	172 (16.0)	53 (19.6)	6 (14.6)
Number of tumors, n (%)	Solitary	725 (67.5)	175 (64.6)	29 (70.7)	0.576	0.088
	Multiple	349 (32.5)	96 (35.4)	12 (29.3)
Tumor size, n (%)	<5cm	622 (57.9)	146 (53.9)	19 (46.3)	0.191	0.155
	≥5cm	452 (42.1)	125 (46.1)	22 (53.7)
Capsule of tumor, n (%)	Complete	339 (31.6)	93 (34.3)	14 (34.1)	0.662	0.039
	Incomplete	735 (68.4)	178 (65.7)	27 (65.9)
Edmonson grade, n (%)	I-II	530 (49.3)	133 (49.1)	21 (51.2)	0.968	0.029
	III-IV	544 (50.7)	138 (50.9)	20 (48.8)
MVI, n (%)	Negative	629 (58.6)	117 (43.2)	23 (56.1)	<0.001	0.207
	Positive	445 (41.4)	154 (56.8)	18 (43.9)
Part C: Multivariable Cox Regression Analysis of OS and RFS by Diagnostic Subgroup
Outcome	Subgroup vs. C.sinensis-Negative	Adjusted Hazard Ratio (aHR)	95% Confidence Interval (CI)	P-value
Overall Survival (OS)	Confirmed Active Infection	1.25	1.00 – 1.56	0.045
	ELISA-Positive Only	1.15	0.67 – 1.99	0.612
Recurrence-Free Survival (RFS)	Confirmed Active Infection	1.07	0.88 – 1.29	0.504
	ELISA-Positive Only	0.77	0.47 – 1.27	0.307
Table Notes:
aHR (Adjusted Hazard Ratio): The reference group for all analyses is the C. sinensis-Negative group.
The multivariable Cox models in Part B were fully adjusted for age, gender, HBsAg status, BCLC stage, WBC count, PLT count, Neu count, Lym count, Eos count, ALB, AST, ALT, TBil, AFP, liver cirrhosis, cancer embolus, number of tumors, tumor size, capsule of tumor, Edmonson grade, and MVI.
Abbreviations: SMD, Standardized Mean Difference; HBsAg, Hepatitis B surface antigen; BCLC, Barcelona Clinic Liver Cancer; WBC, White Blood Cell; PLT, Platelet; Neu, Neutrophil; Lym, Lymphocyte; Eos, Eosinophil; ALB, Albumin; AST, Aspartate aminotransferase; ALT, Alanine aminotransferase; TBil, Total Bilirubin; AFP, Alpha-fetoprotein; MVI, Microvascular Invasion.
